# Supplementary material for: Linking protein to phenotype with Mendelian Randomization detects 38 proteins with causal roles in human diseases and traits
Source: PLoS Genet. 2020 Jul 6;16(7):e1008785. doi: 10.1371/journal.pgen.1008785 (PMC7337286; doi:10.1371/journal.pgen.1008785)
Supplement: S1 Table — List of lead SNPs for each protein following linkage disequilibrium (LD) clumping, together with replication information. Biallelic variants within ±5Mb and r2 >0.2 to the lead variant (smallest p-value at the locus) were clumped together. European populations in 1,000 Genomes [71,72] were used as the LD reference. Columns are: ‘hgnc_symbol’: HUGO gene naming consortium symbol of the exposure (protein); ‘snpid’: ‘chr’_‘pos’; ‘rsid’: rsID; ‘chr’: chromosome (GRCh37) of the SNP; ‘pos’: position (GRCh37) of the SNP; ‘a1’: effect allele; ‘a0’: other allele; ‘n_pri’: number of individuals in the primary cohort (CROATIA-Vis); ‘freq1_pri’: frequency of the effect allele in the primary cohort (CROATIA-Vis); ‘beta1_pri’: beta estimate of the effect allele in the primary cohort (CROATIA-Vis); ‘se_pri’: standard error of ‘beta1_pri‘ in the primary cohort (CROATIA-Vis); ‘p_pri’: p-value of ‘beta1_pri‘ and ‘se_pri’; ‘info_pri’: SNPTEST (v2) info of the imputation in the primary cohort (CROATIA-Vis); ‘r2_pri’: coefficient of determination of the regression in the primary cohort (CROATIA-Vis); ‘n_sec’: as for the primary cohort (CROATIA-Vis) but in the secondary cohort (ORCADES); ‘freq1_sec’: as for the primary cohort (CROATIA-Vis) but in the secondary cohort (ORCADES); ‘beta1_sec’: as for the primary cohort (CROATIA-Vis) but in the secondary cohort (ORCADES); ‘se_sec’: as for the primary cohort (CROATIA-Vis) but in the secondary cohort (ORCADES); ‘p_sec’: as for the primary cohort (CROATIA-Vis) but in the secondary cohort (ORCADES); ‘info_sec’: as for the primary cohort (CROATIA-Vis) but in the secondary cohort (ORCADES); ‘r2_sec’: as for the primary cohort (CROATIA-Vis) but in the secondary cohort (ORCADES); ‘uniprot_swissprot’: UniProtID of the exposure (protein), see http://www.uniprot.org/; ‘ensembl_gene_id’: Ensembl gene ID (GRCh37; see http://grch37.ensembl.org/index.html) of the gene-of-origin of the protein; ‘chromosome_name’: chromosome (GRCh37) of the gene of the protei [file pgen.1008785.s001.tsv]

hgnc_symbol	snpid	rsid	chr	pos	a1	a0	n_pri	freq1_pri	beta1_pri	se_pri	p_pri	info_pri	r2_pri	n_sec	freq1_sec	beta1_sec	se_sec	p_sec	info_sec	r2_sec	uniprot_swissprot	ensembl_gene_id	chromosome_name	start_position	end_position	description	replicated_pqtl	within_gene_plus_flank_tol
ACP5	8_29000059	rs11780819	8	29000059	T	A	895	0.1	4.43E-01	7.89E-02	2.63E-08	0.985	0.034	991	0.11	8.93E-02	7.12E-02	2.11E-01	0.989	0.002	P13686	ENSG00000102575	19	11685475	11689823	acid phosphatase 5, tartrate resistant [Source:HGNC Symbol;Acc:124]	FALSE	FALSE
ADA	20_43190257	rs112161145	20	43190257	A	T	894	0.071	5.81E-01	9.44E-02	1.12E-09	0.956	0.041	982	0.058	7.42E-01	9.35E-02	5.44E-15	0.992	0.06	P00813	ENSG00000196839	20	43248163	43280874	adenosine deaminase [Source:HGNC Symbol;Acc:186]	TRUE	TRUE
ADAMTS13	3_186395113	rs2228243	3	186395113	G	A	885	0.237	-4.77E-01	5.43E-02	7.14E-18	0.966	0.08	967	0.156	-3.82E-01	6.07E-02	4.46E-10	0.985	0.04	Q76LX8	ENSG00000160323	9	136279478	136324508	ADAM metallopeptidase with thrombospondin type 1 motif, 13 [Source:HGNC Symbol;Acc:1366]	TRUE	FALSE
ADAMTS13	2_213362681	rs11894208	2	213362681	T	A	885	0.419	-2.61E-01	4.66E-02	2.85E-08	0.973	0.034	967	0.467	3.97E-02	4.43E-02	3.71E-01	0.992	0.001	Q76LX8	ENSG00000160323	9	136279478	136324508	ADAM metallopeptidase with thrombospondin type 1 motif, 13 [Source:HGNC Symbol;Acc:1366]	FALSE	FALSE
BLMH	17_28592445	rs73268099	17	28592445	G	C	875	0.32	3.30E-01	4.95E-02	4.18E-11	0.997	0.049	964	0.389	5.84E-01	4.23E-02	6.75E-40	1	0.166	Q13867	ENSG00000108578	17	28575218	28619074	bleomycin hydrolase [Source:HGNC Symbol;Acc:1059]	TRUE	TRUE
BMP6	4_187174683	rs4253311	4	187174683	G	A	885	0.482	-3.05E-01	4.69E-02	1.34E-10	0.989	0.046	971	0.501	-5.08E-01	4.32E-02	4.98E-30	0.998	0.125	P22004	ENSG00000153162	6	7727030	7881655	bone morphogenetic protein 6 [Source:HGNC Symbol;Acc:1073]	TRUE	FALSE
CCL15	17_34319126	rs854685	17	34319126	T	C	899	0.19	7.01E-01	5.45E-02	3.46E-35	0.987	0.156	992	0.14	5.76E-01	6.09E-02	2.24E-20	0.996	0.083	Q16663	ENSG00000267596	17	34323476	34329084	chemokine (C-C motif) ligand 15 [Source:HGNC Symbol;Acc:10613]	TRUE	TRUE
CCL15	17_33006056	rs55913509	17	33006056	A	C	899	0.073	5.13E-01	9.12E-02	2.46E-08	0.968	0.034	992	0.043	1.51E-01	1.11E-01	1.75E-01	0.991	0.002	Q16663	ENSG00000267596	17	34323476	34329084	chemokine (C-C motif) ligand 15 [Source:HGNC Symbol;Acc:10613]	FALSE	FALSE
CCL17	3_42906116	rs2228467	3	42906116	C	T	887	0.102	4.34E-01	7.76E-02	2.98E-08	0.985	0.034	971	0.064	6.16E-01	9.11E-02	2.37E-11	0.994	0.045	Q92583	ENSG00000102970	16	57438679	57449974	chemokine (C-C motif) ligand 17 [Source:HGNC Symbol;Acc:10615]	TRUE	FALSE
CCL23	17_34338883	rs1617208	17	34338883	T	G	894	0.725	3.28E-01	5.10E-02	2.09E-10	0.987	0.044	982	0.785	2.75E-01	5.32E-02	2.93E-07	0.999	0.026	P55773	ENSG00000167236	17	34340096	34345005	chemokine (C-C motif) ligand 23 [Source:HGNC Symbol;Acc:10622]	TRUE	TRUE
CCL24	7_75468116	0	7	75468116	T	C	899	0.504	-5.73E-01	4.39E-02	4.53E-36	0.966	0.16	992	0.422	-6.41E-01	4.08E-02	6.59E-50	0.994	0.2	O00175	ENSG00000106178	7	75440983	75452674	chemokine (C-C motif) ligand 24 [Source:HGNC Symbol;Acc:10623]	TRUE	TRUE
CCL24	7_75479208	0	7	75479208	G	A	899	0.9	-1.17E+00	6.92E-02	4.49E-56	0.96	0.241	992	0.905	-9.96E-01	7.05E-02	1.74E-41	0.988	0.168	O00175	ENSG00000106178	7	75440983	75452674	chemokine (C-C motif) ligand 24 [Source:HGNC Symbol;Acc:10623]	TRUE	TRUE
CCL24	7_75427565	0	7	75427565	T	C	899	0.19	-3.73E-01	5.97E-02	6.42E-10	0.958	0.042	992	0.144	-2.39E-01	6.46E-02	2.25E-04	0.994	0.014	O00175	ENSG00000106178	7	75440983	75452674	chemokine (C-C motif) ligand 24 [Source:HGNC Symbol;Acc:10623]	TRUE	TRUE
CCL25	19_8121360	rs2032887	19	8121360	G	A	893	0.236	7.84E-01	5.11E-02	6.19E-48	0.971	0.209	982	0.233	7.94E-01	4.66E-02	3.40E-57	0.998	0.229	O15444	ENSG00000131142	19	8117651	8127534	chemokine (C-C motif) ligand 25 [Source:HGNC Symbol;Acc:10624]	TRUE	TRUE
CCL25	19_8092798	0	19	8092798	C	G	893	0.486	-3.31E-01	4.79E-02	8.50E-12	0.967	0.051	982	0.452	-3.37E-01	4.42E-02	5.35E-14	0.994	0.056	O15444	ENSG00000131142	19	8117651	8127534	chemokine (C-C motif) ligand 25 [Source:HGNC Symbol;Acc:10624]	TRUE	TRUE
CCL25	9_136151806	rs600038	9	136151806	C	T	893	0.261	-3.88E-01	5.42E-02	1.59E-12	0.95	0.054	982	0.196	-1.86E-01	5.49E-02	7.30E-04	0.991	0.012	O15444	ENSG00000131142	19	8117651	8127534	chemokine (C-C motif) ligand 25 [Source:HGNC Symbol;Acc:10624]	FALSE	FALSE
CCL3	17_34414613	rs1634495	17	34414613	C	G	887	0.252	4.26E-01	5.32E-02	3.22E-15	0.974	0.068	970	0.226	4.60E-01	5.21E-02	5.01E-18	0.992	0.074	P10147	ENSG00000006075	17	34415602	34417515	chemokine (C-C motif) ligand 3 [Source:HGNC Symbol;Acc:10627]	TRUE	TRUE
CCL4	17_34817085	0	17	34817085	C	T	894	0.076	-4.93E-01	8.87E-02	3.39E-08	0.984	0.034	982	0.047	-3.80E-01	1.05E-01	2.97E-04	0.982	0.013	P13236	ENSG00000129277	17	34430983	34433014	chemokine (C-C motif) ligand 4 [Source:HGNC Symbol;Acc:10630]	FALSE	FALSE
CCL8	17_32656283	rs4795000	17	32656283	A	T	894	0.243	-9.25E-01	4.61E-02	3.18E-75	0.998	0.311	982	0.147	-1.08E+00	5.41E-02	1.37E-74	0.999	0.288	P80075	ENSG00000108700	17	32646055	32648421	chemokine (C-C motif) ligand 8 [Source:HGNC Symbol;Acc:10635]	TRUE	TRUE
CCL8	17_32634541	rs2041190	17	32634541	A	G	894	0.623	-4.45E-01	4.61E-02	3.50E-21	0.978	0.095	982	0.616	-3.98E-01	4.57E-02	1.40E-17	0.99	0.072	P80075	ENSG00000108700	17	32646055	32648421	chemokine (C-C motif) ligand 8 [Source:HGNC Symbol;Acc:10635]	TRUE	TRUE
CCL8	17_32523326	rs77198702	17	32523326	A	C	894	0.1	-6.97E-01	7.67E-02	5.64E-19	0.991	0.085	982	0.072	-6.54E-01	8.47E-02	2.78E-14	0.999	0.057	P80075	ENSG00000108700	17	32646055	32648421	chemokine (C-C motif) ligand 8 [Source:HGNC Symbol;Acc:10635]	TRUE	TRUE
CCL8	17_32627134	rs72825077	17	32627134	A	G	894	0.054	-1.03E+00	9.99E-02	8.23E-24	0.993	0.107	982	0.044	-6.97E-01	1.09E-01	2.82E-10	0.993	0.04	P80075	ENSG00000108700	17	32646055	32648421	chemokine (C-C motif) ligand 8 [Source:HGNC Symbol;Acc:10635]	TRUE	TRUE
CCL8	17_32550864	rs1029719	17	32550864	C	T	894	0.532	-3.13E-01	4.62E-02	2.29E-11	0.997	0.049	982	0.614	-1.92E-01	4.65E-02	4.04E-05	0.997	0.017	P80075	ENSG00000108700	17	32646055	32648421	chemokine (C-C motif) ligand 8 [Source:HGNC Symbol;Acc:10635]	TRUE	TRUE
CCL8	17_32587314	rs3917900	17	32587314	A	G	894	0.664	-3.20E-01	5.02E-02	2.76E-10	0.979	0.044	982	0.597	-1.20E-01	4.62E-02	9.68E-03	0.994	0.007	P80075	ENSG00000108700	17	32646055	32648421	chemokine (C-C motif) ligand 8 [Source:HGNC Symbol;Acc:10635]	FALSE	TRUE
CCL8	17_33453671	rs9897818	17	33453671	G	A	894	0.47	2.69E-01	4.82E-02	3.10E-08	0.976	0.034	982	0.43	1.15E-01	4.55E-02	1.17E-02	0.996	0.006	P80075	ENSG00000108700	17	32646055	32648421	chemokine (C-C motif) ligand 8 [Source:HGNC Symbol;Acc:10635]	FALSE	FALSE
CCL8	17_32747064	rs886161	17	32747064	C	T	894	0.406	-2.77E-01	5.02E-02	4.63E-08	0.96	0.033	982	0.395	-1.52E-02	4.69E-02	7.46E-01	0.992	0	P80075	ENSG00000108700	17	32646055	32648421	chemokine (C-C motif) ligand 8 [Source:HGNC Symbol;Acc:10635]	FALSE	TRUE
CCL8	2_233230915	rs2741303	2	233230915	C	T	894	0.961	6.64E-01	1.19E-01	3.17E-08	0.99	0.034	982	0.911	1.78E-02	7.87E-02	8.21E-01	0.989	0	P80075	ENSG00000108700	17	32646055	32648421	chemokine (C-C motif) ligand 8 [Source:HGNC Symbol;Acc:10635]	FALSE	FALSE
CD40	20_44747947	rs4810485	20	44747947	G	T	894	0.666	3.58E-01	5.03E-02	2.20E-12	0.983	0.054	982	0.73	5.84E-01	4.69E-02	4.03E-33	0.996	0.136	P25942	ENSG00000101017	20	44746911	44758502	CD40 molecule, TNF receptor superfamily member 5 [Source:HGNC Symbol;Acc:11919]	TRUE	TRUE
CD84	18_50875896	rs145293428	18	50875896	G	A	887	0.024	-8.49E-01	1.52E-01	3.01E-08	0.973	0.034	971	0.023	-1.19E-01	1.54E-01	4.38E-01	0.994	0.001	Q9UIB8	ENSG00000066294	1	160510885	160549306	CD84 molecule [Source:HGNC Symbol;Acc:1704]	FALSE	FALSE
CDCP1	3_45202352	rs62244476	3	45202352	T	A	894	0.179	-4.35E-01	5.92E-02	3.94E-13	0.999	0.057	980	0.161	-3.16E-01	5.75E-02	4.79E-08	0.999	0.03	Q9H5V8	ENSG00000163814	3	45123770	45187914	CUB domain containing protein 1 [Source:HGNC Symbol;Acc:24357]	TRUE	TRUE
CDCP1	3_45199318	rs9859492	3	45199318	T	G	894	0.569	2.85E-01	4.58E-02	7.34E-10	0.992	0.042	980	0.426	1.75E-01	4.57E-02	1.38E-04	0.999	0.015	Q9H5V8	ENSG00000163814	3	45123770	45187914	CUB domain containing protein 1 [Source:HGNC Symbol;Acc:24357]	TRUE	TRUE
CDH5	9_136137657	rs8176693	9	136137657	T	C	886	0.134	5.97E-01	6.84E-02	1.08E-17	0.992	0.079	974	0.119	7.54E-01	6.49E-02	2.29E-29	1	0.122	P33151	ENSG00000179776	16	66400533	66438686	cadherin 5, type 2 (vascular endothelium) [Source:HGNC Symbol;Acc:1764]	TRUE	FALSE
CDH5	9_136152009	rs8176635	9	136152009	A	G	886	0.333	3.24E-01	5.15E-02	4.44E-10	0.961	0.043	974	0.339	3.14E-01	4.71E-02	4.02E-11	0.989	0.044	P33151	ENSG00000179776	16	66400533	66438686	cadherin 5, type 2 (vascular endothelium) [Source:HGNC Symbol;Acc:1764]	TRUE	FALSE
CHI3L1	1_203155882	rs4950928	1	203155882	C	G	898	0.78	6.13E-01	5.50E-02	3.03E-27	0.969	0.122	990	0.784	6.20E-01	4.97E-02	2.93E-33	0.995	0.136	P36222	ENSG00000133048	1	203148059	203155877	chitinase 3-like 1 (cartilage glycoprotein-39) [Source:HGNC Symbol;Acc:1932]	TRUE	TRUE
CHIT1	1_203174670	rs2486950	1	203174670	C	G	878	0.146	-1.00E+00	6.58E-02	4.38E-47	0.986	0.209	943	0.17	-8.85E-01	6.24E-02	8.93E-42	1	0.176	Q13231	ENSG00000133063	1	203181955	203242769	chitinase 1 (chitotriosidase) [Source:HGNC Symbol;Acc:1936]	TRUE	TRUE
CPA1	3_45107197	rs73087543	3	45107197	T	G	899	0.154	3.58E-01	6.50E-02	4.51E-08	0.982	0.033	992	0.147	-5.22E-02	6.54E-02	4.26E-01	0.989	0.001	P15085	ENSG00000091704	7	130020180	130027955	carboxypeptidase A1 (pancreatic) [Source:HGNC Symbol;Acc:2296]	FALSE	FALSE
CST5	20_23852690	rs6036562	20	23852690	A	T	894	0.265	6.42E-01	4.89E-02	2.00E-36	0.967	0.162	982	0.362	6.40E-01	4.15E-02	2.62E-48	0.995	0.195	P28325	ENSG00000170367	20	23856572	23860387	cystatin D [Source:HGNC Symbol;Acc:2477]	TRUE	TRUE
CST5	20_23859753	rs2071443	20	23859753	T	C	894	0.339	5.18E-01	4.84E-02	2.25E-25	0.989	0.114	982	0.339	6.23E-01	4.21E-02	5.99E-45	0.998	0.183	P28325	ENSG00000170367	20	23856572	23860387	cystatin D [Source:HGNC Symbol;Acc:2477]	TRUE	TRUE
CST5	20_23847254	rs4585101	20	23847254	C	T	894	0.761	4.08E-01	5.48E-02	2.30E-13	0.957	0.058	982	0.809	5.17E-01	5.38E-02	5.54E-21	0.99	0.086	P28325	ENSG00000170367	20	23856572	23860387	cystatin D [Source:HGNC Symbol;Acc:2477]	TRUE	TRUE
CSTB	21_45201832	rs35285321	21	45201832	A	G	886	0.353	-4.30E-01	4.73E-02	5.06E-19	0.979	0.086	979	0.259	-3.61E-01	5.17E-02	5.31E-12	0.991	0.048	P04080	ENSG00000160213	21	45192393	45196326	cystatin B (stefin B) [Source:HGNC Symbol;Acc:2482]	TRUE	TRUE
CTRC	9_136129647	0	9	136129647	A	G	887	0.134	6.92E-01	6.72E-02	1.07E-23	0.998	0.107	971	0.12	7.10E-01	6.49E-02	2.37E-26	1	0.11	Q99895	ENSG00000162438	1	15764935	15775737	chymotrypsin C (caldecrin) [Source:HGNC Symbol;Acc:2523]	TRUE	FALSE
CTRC	9_136152009	rs8176635	9	136152009	A	G	887	0.331	2.91E-01	5.21E-02	3.05E-08	0.961	0.034	971	0.336	3.10E-01	4.74E-02	9.05E-11	0.99	0.042	Q99895	ENSG00000162438	1	15764935	15775737	chymotrypsin C (caldecrin) [Source:HGNC Symbol;Acc:2523]	TRUE	FALSE
CTRC	1_15770102	rs545634	1	15770102	A	G	887	0.146	-5.91E-01	6.39E-02	1.32E-19	0.959	0.088	971	0.095	-4.80E-01	7.83E-02	1.28E-09	0.993	0.037	Q99895	ENSG00000162438	1	15764935	15775737	chymotrypsin C (caldecrin) [Source:HGNC Symbol;Acc:2523]	TRUE	TRUE
CTRC	1_15759547	rs6700655	1	15759547	A	T	887	0.363	2.98E-01	5.06E-02	5.44E-09	0.963	0.038	971	0.408	1.32E-01	4.54E-02	3.65E-03	0.996	0.009	Q99895	ENSG00000162438	1	15764935	15775737	chymotrypsin C (caldecrin) [Source:HGNC Symbol;Acc:2523]	FALSE	TRUE
CTRC	1_16097237	rs10803398	1	16097237	A	G	887	0.819	3.39E-01	6.02E-02	2.35E-08	0.974	0.035	971	0.858	1.22E-01	6.53E-02	6.32E-02	0.988	0.004	Q99895	ENSG00000162438	1	15764935	15775737	chymotrypsin C (caldecrin) [Source:HGNC Symbol;Acc:2523]	FALSE	FALSE
CTRC	1_16079818	rs6681468	1	16079818	G	T	887	0.104	-5.14E-01	7.34E-02	4.48E-12	0.973	0.053	971	0.059	-1.44E-01	9.87E-02	1.45E-01	0.989	0.002	Q99895	ENSG00000162438	1	15764935	15775737	chymotrypsin C (caldecrin) [Source:HGNC Symbol;Acc:2523]	FALSE	FALSE
CXCL1	4_74738454	rs3097411	4	74738454	G	C	887	0.265	3.66E-01	5.44E-02	3.04E-11	0.998	0.049	971	0.216	4.64E-01	5.20E-02	2.33E-18	0.997	0.076	P09341	ENSG00000163739	4	74735110	74736959	chemokine (C-X-C motif) ligand 1 (melanoma growth stimulating activity, alpha) [Source:HGNC Symbol;Acc:4602]	TRUE	TRUE
CXCL10	4_77156297	rs71607345	4	77156297	G	C	894	0.133	4.35E-01	7.02E-02	8.14E-10	0.968	0.041	982	0.083	4.99E-02	8.10E-02	5.39E-01	0.99	0	P02778	ENSG00000169245	4	76942273	76944650	chemokine (C-X-C motif) ligand 10 [Source:HGNC Symbol;Acc:10637]	FALSE	FALSE
CXCL10	4_75849056	rs75301424	4	75849056	A	G	894	0.098	4.69E-01	7.96E-02	5.15E-09	0.955	0.037	982	0.089	-4.63E-02	7.85E-02	5.56E-01	0.993	0	P02778	ENSG00000169245	4	76942273	76944650	chemokine (C-X-C motif) ligand 10 [Source:HGNC Symbol;Acc:10637]	FALSE	FALSE
CXCL11	4_76916146	rs6827617	4	76916146	A	G	894	0.615	-2.90E-01	4.75E-02	1.52E-09	0.975	0.04	982	0.576	-2.33E-01	4.48E-02	2.29E-07	0.998	0.027	O14625	ENSG00000169248	4	76954835	76962568	chemokine (C-X-C motif) ligand 11 [Source:HGNC Symbol;Acc:10638]	TRUE	TRUE
CXCL5	4_74864687	rs352045	4	74864687	G	T	894	0.856	-6.15E-01	6.67E-02	1.64E-19	0.953	0.087	982	0.887	-6.84E-01	6.53E-02	1.98E-24	0.984	0.101	P42830	ENSG00000163735	4	74861359	74864496	chemokine (C-X-C motif) ligand 5 [Source:HGNC Symbol;Acc:10642]	TRUE	TRUE
CXCL5	4_74886902	rs353008	4	74886902	A	C	894	0.939	-5.88E-01	9.96E-02	4.89E-09	0.967	0.038	982	0.973	-4.81E-01	1.35E-01	3.72E-04	0.973	0.013	P42830	ENSG00000163735	4	74861359	74864496	chemokine (C-X-C motif) ligand 5 [Source:HGNC Symbol;Acc:10642]	FALSE	TRUE
CXCL6	4_74638447	rs6446960	4	74638447	T	C	894	0.514	5.22E-01	4.37E-02	7.94E-31	0.969	0.138	982	0.393	4.18E-01	4.46E-02	4.49E-20	0.996	0.082	P80162	ENSG00000124875	4	74702214	74714781	chemokine (C-X-C motif) ligand 6 [Source:HGNC Symbol;Acc:10643]	TRUE	TRUE
CXCL6	4_74714003	rs6815457	4	74714003	G	A	894	0.268	3.69E-01	5.34E-02	8.40E-12	0.991	0.051	982	0.218	3.31E-01	5.36E-02	9.58E-10	0.991	0.037	P80162	ENSG00000124875	4	74702214	74714781	chemokine (C-X-C motif) ligand 6 [Source:HGNC Symbol;Acc:10643]	TRUE	TRUE
DLK1	14_101176212	0	14	101176212	C	G	897	0.663	3.62E-01	4.94E-02	4.46E-13	0.978	0.057	993	0.646	4.36E-01	4.69E-02	9.95E-20	0.993	0.08	P80370	ENSG00000185559	14	101192042	101201539	delta-like 1 homolog (Drosophila) [Source:HGNC Symbol;Acc:2907]	TRUE	TRUE
EBI3	19_4252942	rs60160662	19	4252942	A	T	887	0.348	-7.55E-01	4.37E-02	1.02E-58	0.968	0.252	971	0.288	-7.37E-01	4.49E-02	1.23E-53	0.992	0.217	Q14213	ENSG00000105246	19	4229495	4237528	Epstein-Barr virus induced 3 [Source:HGNC Symbol;Acc:3129]	TRUE	TRUE
EIF4EBP1	7_22763845	rs2002792	7	22763845	G	C	894	0.491	-2.73E-01	4.74E-02	1.15E-08	0.979	0.036	982	0.55	-4.37E-02	4.66E-02	3.49E-01	0.99	0.001	Q13541	ENSG00000187840	8	37887859	37917883	eukaryotic translation initiation factor 4E binding protein 1 [Source:HGNC Symbol;Acc:3288]	FALSE	FALSE
FABP2	4_120280617	rs17009129	4	120280617	T	C	887	0.301	-3.63E-01	4.92E-02	3.20E-13	0.981	0.058	971	0.238	-2.87E-01	5.10E-02	2.39E-08	0.997	0.032	P12104	ENSG00000145384	4	120238405	120243545	fatty acid binding protein 2, intestinal [Source:HGNC Symbol;Acc:3556]	TRUE	TRUE
FABP2	4_120222298	rs6857105	4	120222298	G	C	887	0.264	3.09E-01	5.37E-02	1.14E-08	0.991	0.036	971	0.387	2.01E-01	4.60E-02	1.43E-05	0.999	0.019	P12104	ENSG00000145384	4	120238405	120243545	fatty acid binding protein 2, intestinal [Source:HGNC Symbol;Acc:3556]	TRUE	TRUE
FABP6	6_33077271	0	6	33077271	A	G	845	0.593	-2.90E-01	4.83E-02	2.55E-09	0.994	0.041	947	0.489	-1.40E-01	4.53E-02	2.01E-03	0.994	0.01	P51161	ENSG00000170231	5	159614374	159665742	fatty acid binding protein 6, ileal [Source:HGNC Symbol;Acc:3561]	FALSE	FALSE
FCGR2B	1_161478859	rs4657041	1	161478859	C	T	846	0.415	8.95E-01	3.93E-02	8.20E-93	0.999	0.381	927	0.589	8.50E-01	4.05E-02	5.49E-81	1	0.322	P31994	ENSG00000072694	1	161551101	161648444	Fc fragment of IgG, low affinity IIb, receptor (CD32) [Source:HGNC Symbol;Acc:3618]	TRUE	TRUE
FCGR2B	1_161659088	rs72633697	1	161659088	C	T	846	0.267	4.95E-01	5.48E-02	8.44E-19	0.996	0.088	927	0.326	6.49E-01	4.46E-02	1.05E-43	0.999	0.187	P31994	ENSG00000072694	1	161551101	161648444	Fc fragment of IgG, low affinity IIb, receptor (CD32) [Source:HGNC Symbol;Acc:3618]	TRUE	TRUE
FCGR2B	1_161508617	0	1	161508617	G	A	846	0.404	-3.68E-01	5.01E-02	4.47E-13	0.966	0.06	927	0.255	-4.16E-01	5.39E-02	3.12E-14	0.972	0.06	P31994	ENSG00000072694	1	161551101	161648444	Fc fragment of IgG, low affinity IIb, receptor (CD32) [Source:HGNC Symbol;Acc:3618]	TRUE	TRUE
FCGR2B	1_161732919	rs111470595	1	161732919	C	G	846	0.035	8.38E-01	1.30E-01	2.05E-10	0.952	0.047	927	0.091	5.89E-01	8.20E-02	1.32E-12	0.966	0.053	P31994	ENSG00000072694	1	161551101	161648444	Fc fragment of IgG, low affinity IIb, receptor (CD32) [Source:HGNC Symbol;Acc:3618]	TRUE	TRUE
FCGR2B	1_161475750	0	1	161475750	A	G	846	0.141	-4.95E-01	6.86E-02	1.13E-12	0.957	0.058	927	0.053	-4.60E-01	1.06E-01	1.68E-05	0.992	0.02	P31994	ENSG00000072694	1	161551101	161648444	Fc fragment of IgG, low affinity IIb, receptor (CD32) [Source:HGNC Symbol;Acc:3618]	TRUE	TRUE
FCGR2B	1_160944560	rs180899071	1	160944560	A	C	846	0.019	1.10E+00	1.76E-01	7.23E-10	0.984	0.044	927	0.011	-3.19E-01	2.20E-01	1.49E-01	0.992	0.002	P31994	ENSG00000072694	1	161551101	161648444	Fc fragment of IgG, low affinity IIb, receptor (CD32) [Source:HGNC Symbol;Acc:3618]	FALSE	FALSE
FCGR2B	1_162220859	rs186448569	1	162220859	G	T	846	0.03	9.89E-01	1.43E-01	7.74E-12	0.962	0.054	927	0.005	2.20E-01	3.35E-01	5.11E-01	0.995	0	P31994	ENSG00000072694	1	161551101	161648444	Fc fragment of IgG, low affinity IIb, receptor (CD32) [Source:HGNC Symbol;Acc:3618]	FALSE	FALSE
FCGR2B	1_161713636	rs150100520	1	161713636	T	C	846	0.025	1.20E+00	1.55E-01	2.57E-14	0.979	0.066	927	0.002	2.59E-01	6.49E-01	6.90E-01	0.782	0	P31994	ENSG00000072694	1	161551101	161648444	Fc fragment of IgG, low affinity IIb, receptor (CD32) [Source:HGNC Symbol;Acc:3618]	FALSE	TRUE
FCGR2B	1_161735118	rs16863838	1	161735118	C	G	846	0.067	5.76E-01	9.72E-02	4.30E-09	0.97	0.04	927	0.06	-1.66E-02	9.87E-02	8.67E-01	0.993	0	P31994	ENSG00000072694	1	161551101	161648444	Fc fragment of IgG, low affinity IIb, receptor (CD32) [Source:HGNC Symbol;Acc:3618]	FALSE	TRUE
FCGR2B	1_161597409	rs149343962	1	161597409	C	T	846	0.024	1.20E+00	1.56E-01	3.54E-14	0.987	0.065	NA	NA	NA	NA	NA	NA	NA	P31994	ENSG00000072694	1	161551101	161648444	Fc fragment of IgG, low affinity IIb, receptor (CD32) [Source:HGNC Symbol;Acc:3618]	NA	TRUE
FGF5	4_81167309	rs11099097	4	81167309	T	C	768	0.326	3.48E-01	5.26E-02	5.84E-11	0.983	0.054	737	0.266	2.89E-01	5.69E-02	4.38E-07	0.994	0.034	P12034	ENSG00000138675	4	81187753	81257834	fibroblast growth factor 5 [Source:HGNC Symbol;Acc:3683]	TRUE	TRUE
FGF5	4_81182893	rs12054632	4	81182893	A	G	768	0.117	-5.06E-01	7.89E-02	2.24E-10	0.993	0.051	737	0.072	-4.11E-02	1.03E-01	6.89E-01	1	0	P12034	ENSG00000138675	4	81187753	81257834	fibroblast growth factor 5 [Source:HGNC Symbol;Acc:3683]	FALSE	TRUE
GDF2	4_187175722	rs2292423	4	187175722	A	T	887	0.368	2.74E-01	4.86E-02	2.38E-08	0.987	0.035	970	0.362	3.22E-01	4.77E-02	2.53E-11	0.998	0.045	Q9UK05	ENSG00000128802	10	48413092	48416853	growth differentiation factor 2 [Source:HGNC Symbol;Acc:4217]	TRUE	FALSE
GIF	6_120064311	rs2794257	6	120064311	T	C	803	0.712	-4.45E-01	5.48E-02	1.39E-15	0.978	0.076	963	0.773	-3.51E-01	5.34E-02	7.91E-11	0.99	0.043	P27352	ENSG00000134812	11	59596741	59612974	gastric intrinsic factor (vitamin B synthesis) [Source:HGNC Symbol;Acc:4268]	TRUE	FALSE
GIF	6_120224756	rs763775	6	120224756	C	T	803	0.378	-2.85E-01	5.07E-02	2.51E-08	0.971	0.038	963	0.425	-5.05E-02	4.58E-02	2.71E-01	0.995	0.001	P27352	ENSG00000134812	11	59596741	59612974	gastric intrinsic factor (vitamin B synthesis) [Source:HGNC Symbol;Acc:4268]	FALSE	FALSE
GRN	1_109817838	rs660240	1	109817838	C	T	898	0.758	4.79E-01	5.51E-02	1.48E-17	0.998	0.078	992	0.763	4.52E-01	5.05E-02	1.55E-18	0.998	0.075	P28799	ENSG00000030582	17	42422614	42430470	granulin [Source:HGNC Symbol;Acc:4601]	TRUE	FALSE
GRN	1_109747635	rs17034539	1	109747635	T	C	898	0.162	-3.90E-01	6.53E-02	3.30E-09	0.966	0.038	992	0.113	-1.99E-01	7.27E-02	6.45E-03	0.987	0.007	P28799	ENSG00000030582	17	42422614	42430470	granulin [Source:HGNC Symbol;Acc:4601]	FALSE	FALSE
HAVCR1	5_156475173	rs1039439	5	156475173	G	A	886	0.431	-4.37E-01	4.48E-02	1.75E-21	0.999	0.097	970	0.52	-4.75E-01	4.34E-02	1.98E-26	0.998	0.11	Q96D42	ENSG00000113249	5	156456424	156486130	hepatitis A virus cellular receptor 1 [Source:HGNC Symbol;Acc:17866]	TRUE	TRUE
ICAM2	9_136149399	0	9	136149399	A	G	898	0.225	-5.97E-01	5.45E-02	1.88E-26	0.962	0.118	993	0.162	-6.08E-01	5.49E-02	6.23E-27	0.994	0.11	P13598	ENSG00000108622	17	62079954	62097994	intercellular adhesion molecule 2 [Source:HGNC Symbol;Acc:5345]	TRUE	FALSE
ICAM2	3_98359663	rs1585488	3	98359663	T	G	898	0.513	-3.97E-01	4.69E-02	8.67E-17	0.952	0.074	993	0.488	-4.07E-01	4.38E-02	8.96E-20	0.985	0.08	P13598	ENSG00000108622	17	62079954	62097994	intercellular adhesion molecule 2 [Source:HGNC Symbol;Acc:5345]	TRUE	FALSE
IDUA	4_975137	rs4690163	4	975137	C	T	886	0.657	3.79E-01	4.88E-02	2.10E-14	0.983	0.064	971	0.597	4.98E-01	4.38E-02	2.98E-28	0.986	0.118	P35475	ENSG00000127415	4	980785	998316	iduronidase, alpha-L- [Source:HGNC Symbol;Acc:5391]	TRUE	TRUE
IDUA	4_921733	rs11734449	4	921733	A	C	886	0.253	3.00E-01	5.45E-02	4.82E-08	0.988	0.033	971	0.303	3.80E-01	4.69E-02	1.70E-15	0.995	0.063	P35475	ENSG00000127415	4	980785	998316	iduronidase, alpha-L- [Source:HGNC Symbol;Acc:5391]	TRUE	TRUE
IL10RB	21_34657125	rs2850002	21	34657125	A	G	893	0.455	4.08E-01	4.51E-02	8.64E-19	0.996	0.084	981	0.445	4.48E-01	4.17E-02	1.61E-25	1	0.105	Q08334	ENSG00000243646	21	34638663	34669539	interleukin 10 receptor, beta [Source:HGNC Symbol;Acc:5965]	TRUE	TRUE
IL12B	5_158796325	rs4921487	5	158796325	G	A	894	0.717	4.80E-01	5.09E-02	2.83E-20	0.989	0.091	982	0.682	4.71E-01	4.56E-02	7.00E-24	0.998	0.098	P29460	ENSG00000113302	5	158741791	158757895	interleukin 12B (natural killer cell stimulatory factor 2, cytotoxic lymphocyte maturation factor 2, p40) [Source:HGNC Symbol;Acc:5970]	TRUE	TRUE
IL12B	5_158766022	rs62377586	5	158766022	A	G	894	0.386	3.02E-01	4.86E-02	7.20E-10	0.984	0.042	982	0.322	1.67E-01	4.65E-02	3.54E-04	0.998	0.013	P29460	ENSG00000113302	5	158741791	158757895	interleukin 12B (natural killer cell stimulatory factor 2, cytotoxic lymphocyte maturation factor 2, p40) [Source:HGNC Symbol;Acc:5970]	FALSE	TRUE
IL15RA	10_5997820	rs3136630	10	5997820	T	C	880	0.294	-3.64E-01	5.03E-02	8.61E-13	0.994	0.056	944	0.221	-3.82E-01	5.29E-02	1.03E-12	0.999	0.052	Q13261	ENSG00000134470	10	5990855	6020150	interleukin 15 receptor, alpha [Source:HGNC Symbol;Acc:5978]	TRUE	TRUE
IL15RA	10_6021547	rs3136611	10	6021547	G	A	880	0.441	-2.80E-01	4.61E-02	1.78E-09	0.998	0.04	944	0.44	-2.09E-01	4.67E-02	8.70E-06	1	0.021	Q13261	ENSG00000134470	10	5990855	6020150	interleukin 15 receptor, alpha [Source:HGNC Symbol;Acc:5978]	TRUE	TRUE
IL15RA	10_6020020	rs4749859	10	6020020	A	G	880	0.101	4.51E-01	7.80E-02	9.96E-09	0.978	0.037	944	0.068	3.84E-01	9.23E-02	3.51E-05	0.998	0.018	Q13261	ENSG00000134470	10	5990855	6020150	interleukin 15 receptor, alpha [Source:HGNC Symbol;Acc:5978]	TRUE	TRUE
IL16	15_81600451	rs4778639	15	81600451	G	T	887	0.052	-1.28E+00	1.01E-01	7.31E-34	0.953	0.152	971	0.097	-1.15E+00	6.64E-02	2.55E-58	0.989	0.235	Q14005	ENSG00000172349	15	81451916	81605104	interleukin 16 [Source:HGNC Symbol;Acc:5980]	TRUE	TRUE
IL17D	13_21151047	rs4770059	13	21151047	C	T	885	0.737	-3.75E-01	5.40E-02	6.60E-12	0.984	0.052	967	0.712	-3.63E-01	4.91E-02	3.17E-13	0.992	0.054	Q8TAD2	ENSG00000172458	13	21276266	21297237	interleukin 17D [Source:HGNC Symbol;Acc:5984]	TRUE	TRUE
IL17RA	22_17595929	rs3827279	22	17595929	C	G	892	0.252	7.01E-01	5.13E-02	4.84E-39	0.953	0.173	983	0.21	5.57E-01	5.13E-02	4.73E-26	0.982	0.107	Q96F46	ENSG00000177663	22	17565844	17596583	interleukin 17 receptor A [Source:HGNC Symbol;Acc:5985]	TRUE	TRUE
IL17RA	22_17594216	rs9605216	22	17594216	G	A	892	0.136	-5.60E-01	6.95E-02	2.35E-15	0.973	0.068	983	0.181	-5.57E-01	5.52E-02	6.80E-23	0.994	0.094	Q96F46	ENSG00000177663	22	17565844	17596583	interleukin 17 receptor A [Source:HGNC Symbol;Acc:5985]	TRUE	TRUE
IL17RA	22_17590180	rs41323645	22	17590180	A	G	892	0.109	-7.36E-01	7.47E-02	6.47E-22	0.967	0.098	983	0.114	-6.76E-01	6.95E-02	1.96E-21	0.988	0.088	Q96F46	ENSG00000177663	22	17565844	17596583	interleukin 17 receptor A [Source:HGNC Symbol;Acc:5985]	TRUE	TRUE
IL17RA	22_17616715	rs9306247	22	17616715	T	C	892	0.333	-3.44E-01	5.03E-02	1.47E-11	0.962	0.05	983	0.347	-2.50E-01	4.79E-02	2.18E-07	0.986	0.027	Q96F46	ENSG00000177663	22	17565844	17596583	interleukin 17 receptor A [Source:HGNC Symbol;Acc:5985]	TRUE	TRUE
IL18	2_32373645	rs12996943	2	32373645	C	G	887	0.286	-2.89E-01	5.13E-02	2.27E-08	0.988	0.035	971	0.277	-3.96E-01	5.10E-02	1.81E-14	0.998	0.059	Q14116	ENSG00000150782	11	112013974	112034840	interleukin 18 (interferon-gamma-inducing factor) [Source:HGNC Symbol;Acc:5986]	TRUE	FALSE
IL18	11_112009605	rs71478720	11	112009605	T	C	887	0.198	-3.24E-01	5.88E-02	4.65E-08	0.973	0.033	971	0.246	-2.98E-01	5.12E-02	8.20E-09	0.993	0.034	Q14116	ENSG00000150782	11	112013974	112034840	interleukin 18 (interferon-gamma-inducing factor) [Source:HGNC Symbol;Acc:5986]	TRUE	TRUE
IL18R1	2_103002395	rs3755274	2	103002395	G	A	894	0.724	-7.98E-01	4.60E-02	5.50E-59	0.998	0.253	982	0.816	-7.89E-01	5.37E-02	2.42E-44	1	0.18	Q13478	ENSG00000115604	2	102927989	103015218	interleukin 18 receptor 1 [Source:HGNC Symbol;Acc:5988]	TRUE	TRUE
IL18R1	2_102987361	rs7579737	2	102987361	G	A	894	0.308	-6.24E-01	4.96E-02	7.52E-34	0.961	0.151	982	0.326	-4.74E-01	4.63E-02	2.05E-23	0.992	0.096	Q13478	ENSG00000115604	2	102927989	103015218	interleukin 18 receptor 1 [Source:HGNC Symbol;Acc:5988]	TRUE	TRUE
IL18R1	2_102987459	rs6543124	2	102987459	A	T	894	0.403	-4.59E-01	4.69E-02	1.31E-21	0.986	0.097	982	0.397	-2.96E-01	4.55E-02	1.24E-10	0.995	0.041	Q13478	ENSG00000115604	2	102927989	103015218	interleukin 18 receptor 1 [Source:HGNC Symbol;Acc:5988]	TRUE	TRUE
IL18R1	2_102767532	rs4851548	2	102767532	G	A	894	0.793	-3.40E-01	5.63E-02	2.14E-09	0.985	0.039	982	0.792	-3.36E-01	5.69E-02	5.05E-09	0.998	0.034	Q13478	ENSG00000115604	2	102927989	103015218	interleukin 18 receptor 1 [Source:HGNC Symbol;Acc:5988]	TRUE	FALSE
IL18R1	2_103116305	rs4851602	2	103116305	A	G	894	0.624	-3.36E-01	4.65E-02	9.59E-13	0.996	0.055	982	0.575	-2.28E-01	4.61E-02	9.10E-07	1	0.024	Q13478	ENSG00000115604	2	102927989	103015218	interleukin 18 receptor 1 [Source:HGNC Symbol;Acc:5988]	TRUE	TRUE
IL18R1	2_103220943	rs9678846	2	103220943	C	T	894	0.047	6.33E-01	1.14E-01	3.27E-08	0.962	0.034	982	0.055	4.70E-01	9.80E-02	1.86E-06	0.995	0.023	Q13478	ENSG00000115604	2	102927989	103015218	interleukin 18 receptor 1 [Source:HGNC Symbol;Acc:5988]	TRUE	FALSE
IL18R1	2_102955468	rs1041973	2	102955468	A	C	894	0.283	-4.33E-01	5.19E-02	2.38E-16	0.997	0.072	982	0.233	-2.35E-01	5.34E-02	1.22E-05	1	0.019	Q13478	ENSG00000115604	2	102927989	103015218	interleukin 18 receptor 1 [Source:HGNC Symbol;Acc:5988]	TRUE	TRUE
IL18R1	2_103048780	rs62154973	2	103048780	T	C	894	0.123	-4.06E-01	7.24E-02	2.66E-08	0.992	0.034	982	0.142	-2.53E-01	6.59E-02	1.36E-04	0.996	0.015	Q13478	ENSG00000115604	2	102927989	103015218	interleukin 18 receptor 1 [Source:HGNC Symbol;Acc:5988]	TRUE	TRUE
IL18R1	2_102902173	rs13024772	2	102902173	A	G	894	0.064	-6.18E-01	9.40E-02	7.91E-11	0.981	0.046	982	0.033	-4.71E-01	1.28E-01	2.31E-04	0.994	0.014	Q13478	ENSG00000115604	2	102927989	103015218	interleukin 18 receptor 1 [Source:HGNC Symbol;Acc:5988]	TRUE	TRUE
IL18R1	2_102874385	rs1420092	2	102874385	C	A	894	0.793	-4.38E-01	5.54E-02	7.11E-15	1	0.065	982	0.861	-2.28E-01	6.26E-02	2.92E-04	0.996	0.013	Q13478	ENSG00000115604	2	102927989	103015218	interleukin 18 receptor 1 [Source:HGNC Symbol;Acc:5988]	FALSE	TRUE
IL1R2	2_102624226	rs3218848	2	102624226	A	G	895	0.403	-4.38E-01	4.70E-02	6.91E-20	0.992	0.089	991	0.448	-2.45E-01	4.44E-02	4.11E-08	0.997	0.03	P27930	ENSG00000115590	2	102608306	102645006	interleukin 1 receptor, type II [Source:HGNC Symbol;Acc:5994]	TRUE	TRUE
IL1RL1	2_102957716	rs1420101	2	102957716	T	C	896	0.325	-5.31E-01	4.88E-02	3.70E-26	0.993	0.117	985	0.399	-4.46E-01	4.30E-02	5.56E-24	0.999	0.099	Q01638	ENSG00000115602	2	102927962	102968497	interleukin 1 receptor-like 1 [Source:HGNC Symbol;Acc:5998]	TRUE	TRUE
IL1RL1	2_102981644	rs6727306	2	102981644	C	A	896	0.723	-3.43E-01	5.16E-02	5.28E-11	0.999	0.047	985	0.816	-3.32E-01	5.83E-02	1.69E-08	1	0.032	Q01638	ENSG00000115602	2	102927962	102968497	interleukin 1 receptor-like 1 [Source:HGNC Symbol;Acc:5998]	TRUE	TRUE
IL1RL1	2_103251554	rs2192669	2	103251554	C	T	896	0.622	-2.65E-01	4.70E-02	2.17E-08	0.982	0.034	985	0.68	-1.84E-01	4.82E-02	1.49E-04	0.981	0.015	Q01638	ENSG00000115602	2	102927962	102968497	interleukin 1 receptor-like 1 [Source:HGNC Symbol;Acc:5998]	TRUE	FALSE
IL1RL1	2_103251927	rs17775170	2	103251927	A	G	896	0.141	-4.09E-01	6.60E-02	8.53E-10	0.961	0.041	985	0.255	-1.70E-01	4.98E-02	6.91E-04	0.981	0.012	Q01638	ENSG00000115602	2	102927962	102968497	interleukin 1 receptor-like 1 [Source:HGNC Symbol;Acc:5998]	FALSE	FALSE
IL1RL2	2_102778461	0	2	102778461	C	T	887	0.465	-3.76E-01	4.70E-02	3.62E-15	0.974	0.067	970	0.557	-4.18E-01	4.61E-02	5.64E-19	0.993	0.079	Q9HB29	ENSG00000115598	2	102803433	102856462	interleukin 1 receptor-like 2 [Source:HGNC Symbol;Acc:5999]	TRUE	TRUE
IL1RL2	2_102830478	rs12996377	2	102830478	A	T	887	0.119	-4.64E-01	7.16E-02	1.46E-10	0.983	0.045	970	0.202	-4.38E-01	5.73E-02	4.79E-14	0.999	0.057	Q9HB29	ENSG00000115598	2	102803433	102856462	interleukin 1 receptor-like 2 [Source:HGNC Symbol;Acc:5999]	TRUE	TRUE
IL1RL2	12_121454313	rs2258287	12	121454313	A	C	887	0.34	2.89E-01	4.98E-02	8.44E-09	0.953	0.037	970	0.342	6.16E-02	4.78E-02	1.98E-01	0.993	0.002	Q9HB29	ENSG00000115598	2	102803433	102856462	interleukin 1 receptor-like 2 [Source:HGNC Symbol;Acc:5999]	FALSE	FALSE
IL1RN	2_113837416	rs7574787	2	113837416	G	T	887	0.765	-4.43E-01	5.65E-02	1.18E-14	0.984	0.065	971	0.825	-2.60E-01	5.92E-02	1.22E-05	0.998	0.02	P18510	ENSG00000136689	2	113864791	113891593	interleukin 1 receptor antagonist [Source:HGNC Symbol;Acc:6000]	TRUE	TRUE
IL27	19_4252942	rs60160662	19	4252942	A	T	887	0.348	-7.55E-01	4.37E-02	1.02E-58	0.968	0.252	971	0.288	-7.37E-01	4.49E-02	1.23E-53	0.992	0.217	Q8NEV9	ENSG00000197272	16	28510683	28523372	interleukin 27 [Source:HGNC Symbol;Acc:19157]	TRUE	FALSE
IL2RA	10_6055222	rs11256335	10	6055222	A	T	898	0.247	3.40E-01	5.38E-02	3.96E-10	0.981	0.043	992	0.245	3.55E-01	5.01E-02	2.58E-12	0.997	0.048	P01589	ENSG00000134460	10	6052652	6104288	interleukin 2 receptor, alpha [Source:HGNC Symbol;Acc:6008]	TRUE	TRUE
IL4R	16_27327214	rs8060025	16	27327214	G	T	886	0.611	2.85E-01	4.85E-02	6.05E-09	0.951	0.037	971	0.607	2.87E-01	4.64E-02	8.93E-10	0.989	0.038	P24394	ENSG00000077238	16	27324989	27376099	interleukin 4 receptor [Source:HGNC Symbol;Acc:6015]	TRUE	TRUE
IL6	13_34827640	rs73480033	13	34827640	G	A	886	0.132	4.09E-01	6.89E-02	4.15E-09	0.988	0.038	970	0.14	-8.65E-02	6.38E-02	1.77E-01	0.998	0.002	P05231	ENSG00000136244	7	22765503	22771621	interleukin 6 (interferon, beta 2) [Source:HGNC Symbol;Acc:6018]	FALSE	FALSE
IL6R	1_154420087	rs61812598	1	154420087	A	G	897	0.42	7.27E-01	4.07E-02	4.86E-62	0.998	0.263	991	0.378	7.39E-01	4.04E-02	9.90E-65	1	0.253	P08887	ENSG00000160712	1	154377669	154441926	interleukin 6 receptor [Source:HGNC Symbol;Acc:6019]	TRUE	TRUE
IL6R	1_154432042	rs10752641	1	154432042	C	G	897	0.735	4.72E-01	4.91E-02	5.23E-21	0.998	0.094	991	0.79	4.14E-01	5.30E-02	1.53E-14	0.999	0.058	P08887	ENSG00000160712	1	154377669	154441926	interleukin 6 receptor [Source:HGNC Symbol;Acc:6019]	TRUE	TRUE
IL6R	1_154608418	rs11264230	1	154608418	T	G	897	0.394	2.93E-01	4.70E-02	6.58E-10	0.987	0.042	991	0.462	2.70E-01	4.56E-02	4.57E-09	0.996	0.034	P08887	ENSG00000160712	1	154377669	154441926	interleukin 6 receptor [Source:HGNC Symbol;Acc:6019]	TRUE	FALSE
IL6R	1_154579585	rs12059682	1	154579585	C	T	897	0.263	-3.29E-01	5.25E-02	5.65E-10	0.998	0.042	991	0.194	-2.32E-01	5.77E-02	6.10E-05	1	0.016	P08887	ENSG00000160712	1	154377669	154441926	interleukin 6 receptor [Source:HGNC Symbol;Acc:6019]	TRUE	TRUE
IL6R	1_154355008	rs56211693	1	154355008	T	C	897	0.312	2.91E-01	4.96E-02	6.43E-09	0.993	0.037	991	0.423	5.19E-02	4.50E-02	2.49E-01	0.999	0.001	P08887	ENSG00000160712	1	154377669	154441926	interleukin 6 receptor [Source:HGNC Symbol;Acc:6019]	FALSE	TRUE
IL7	1_105703523	rs11184454	1	105703523	T	C	894	0.502	2.76E-01	4.86E-02	1.84E-08	0.951	0.035	982	0.546	2.04E-02	4.44E-02	6.46E-01	0.984	0	P13232	ENSG00000104432	8	79587978	79717758	interleukin 7 [Source:HGNC Symbol;Acc:6023]	FALSE	FALSE
LGALS3	14_55630603	rs7142704	14	55630603	A	C	896	0.351	-3.37E-01	4.88E-02	8.47E-12	0.974	0.051	991	0.415	-3.69E-01	4.40E-02	1.77E-16	0.989	0.066	P17931	ENSG00000131981	14	55590828	55612126	lectin, galactoside-binding, soluble, 3 [Source:HGNC Symbol;Acc:6563]	TRUE	TRUE
LGALS3	14_55569578	rs76790102	14	55569578	T	C	896	0.096	-5.96E-01	7.66E-02	1.94E-14	0.964	0.063	991	0.09	-6.29E-01	7.64E-02	5.69E-16	0.987	0.064	P17931	ENSG00000131981	14	55590828	55612126	lectin, galactoside-binding, soluble, 3 [Source:HGNC Symbol;Acc:6563]	TRUE	TRUE
LGALS4	9_136149399	0	9	136149399	A	G	893	0.225	-4.25E-01	5.64E-02	1.06E-13	0.962	0.06	986	0.163	-4.62E-01	5.64E-02	7.55E-16	0.994	0.064	P56470	ENSG00000171747	19	39292311	39304004	lectin, galactoside-binding, soluble, 4 [Source:HGNC Symbol;Acc:6565]	TRUE	FALSE
LGALS4	9_136139754	rs8176681	9	136139754	C	T	893	0.376	2.83E-01	4.79E-02	5.00E-09	0.991	0.038	986	0.416	2.39E-01	4.51E-02	1.39E-07	0.999	0.028	P56470	ENSG00000171747	19	39292311	39304004	lectin, galactoside-binding, soluble, 4 [Source:HGNC Symbol;Acc:6565]	TRUE	FALSE
LGALS9	17_25958304	rs3751093	17	25958304	A	G	887	0.23	-5.19E-01	5.52E-02	3.18E-20	0.968	0.091	970	0.189	-6.10E-01	5.77E-02	8.24E-25	0.979	0.103	O00182	ENSG00000168961	17	25956824	25976586	lectin, galactoside-binding, soluble, 9 [Source:HGNC Symbol;Acc:6570]	TRUE	TRUE
LGALS9	17_26087967	rs2255929	17	26087967	A	T	887	0.381	-3.04E-01	4.94E-02	1.08E-09	0.999	0.041	970	0.425	-3.14E-01	4.67E-02	3.07E-11	0.999	0.045	O00182	ENSG00000168961	17	25956824	25976586	lectin, galactoside-binding, soluble, 9 [Source:HGNC Symbol;Acc:6570]	TRUE	TRUE
LGALS9	17_25894454	rs9646433	17	25894454	A	T	887	0.481	3.21E-01	4.70E-02	1.45E-11	0.961	0.05	970	0.397	2.95E-01	4.59E-02	1.95E-10	0.985	0.041	O00182	ENSG00000168961	17	25956824	25976586	lectin, galactoside-binding, soluble, 9 [Source:HGNC Symbol;Acc:6570]	TRUE	TRUE
LGALS9	17_25883972	rs2945394	17	25883972	G	A	887	0.135	-4.13E-01	7.02E-02	5.61E-09	0.95	0.038	970	0.142	-2.66E-01	6.64E-02	6.70E-05	0.963	0.016	O00182	ENSG00000168961	17	25956824	25976586	lectin, galactoside-binding, soluble, 9 [Source:HGNC Symbol;Acc:6570]	TRUE	TRUE
LGALS9	17_26109417	rs944724	17	26109417	T	C	887	0.21	-3.22E-01	5.83E-02	4.07E-08	0.995	0.033	970	0.275	-1.43E-01	5.13E-02	5.27E-03	0.998	0.008	O00182	ENSG00000168961	17	25956824	25976586	lectin, galactoside-binding, soluble, 9 [Source:HGNC Symbol;Acc:6570]	FALSE	TRUE
LPL	8_19865455	rs77237194	8	19865455	T	A	803	0.081	-5.70E-01	8.94E-02	2.84E-10	0.985	0.048	971	0.084	-3.37E-01	8.15E-02	3.81E-05	1	0.017	P06858	ENSG00000175445	8	19759228	19824769	lipoprotein lipase [Source:HGNC Symbol;Acc:6677]	TRUE	TRUE
LTA	6_31540757	0	6	31540757	C	A	894	0.078	-1.25E+00	8.06E-02	1.28E-48	0.968	0.212	981	0.04	-1.36E+00	1.12E-01	2.08E-31	0.963	0.13	P01374	ENSG00000226979	6	31539831	31542101	lymphotoxin alpha [Source:HGNC Symbol;Acc:6709]	TRUE	TRUE
LTA	6_31321752	0	6	31321752	G	T	894	0.226	-4.33E-01	5.50E-02	8.17E-15	0.975	0.065	981	0.052	-6.51E-01	9.82E-02	5.40E-11	0.98	0.043	P01374	ENSG00000226979	6	31539831	31542101	lymphotoxin alpha [Source:HGNC Symbol;Acc:6709]	TRUE	FALSE
LTA	6_31540556	0	6	31540556	C	T	894	0.222	-4.24E-01	5.41E-02	1.15E-14	0.993	0.065	981	0.215	-3.02E-01	5.45E-02	3.76E-08	0.999	0.03	P01374	ENSG00000226979	6	31539831	31542101	lymphotoxin alpha [Source:HGNC Symbol;Acc:6709]	TRUE	TRUE
LTA	6_31538497	0	6	31538497	A	T	894	0.361	-3.82E-01	4.66E-02	7.68E-16	0.991	0.07	981	0.304	-2.70E-01	4.91E-02	5.00E-08	0.998	0.03	P01374	ENSG00000226979	6	31539831	31542101	lymphotoxin alpha [Source:HGNC Symbol;Acc:6709]	TRUE	TRUE
LTA	6_31022158	0	6	31022158	C	G	894	0.335	-3.03E-01	5.04E-02	2.52E-09	0.981	0.039	981	0.299	-1.97E-01	5.10E-02	1.22E-04	0.999	0.015	P01374	ENSG00000226979	6	31539831	31542101	lymphotoxin alpha [Source:HGNC Symbol;Acc:6709]	TRUE	FALSE
LTA	6_31555657	0	6	31555657	G	A	894	0.293	-4.04E-01	5.04E-02	3.08E-15	0.994	0.067	981	0.345	-1.66E-01	4.70E-02	4.47E-04	0.998	0.013	P01374	ENSG00000226979	6	31539831	31542101	lymphotoxin alpha [Source:HGNC Symbol;Acc:6709]	FALSE	TRUE
LTA	6_32204680	0	6	32204680	C	G	894	0.396	-2.67E-01	4.83E-02	4.03E-08	0.986	0.033	981	0.199	-1.76E-01	5.86E-02	2.73E-03	0.992	0.009	P01374	ENSG00000226979	6	31539831	31542101	lymphotoxin alpha [Source:HGNC Symbol;Acc:6709]	FALSE	FALSE
LTA	6_31380852	0	6	31380852	G	T	894	0.206	-3.04E-01	5.48E-02	3.84E-08	0.997	0.033	981	0.092	1.81E-01	7.85E-02	2.17E-02	0.999	0.005	P01374	ENSG00000226979	6	31539831	31542101	lymphotoxin alpha [Source:HGNC Symbol;Acc:6709]	FALSE	FALSE
LTA	6_31159020	0	6	31159020	A	T	894	0.407	-2.73E-01	4.79E-02	1.52E-08	0.997	0.035	981	0.331	-1.11E-01	5.00E-02	2.64E-02	0.987	0.005	P01374	ENSG00000226979	6	31539831	31542101	lymphotoxin alpha [Source:HGNC Symbol;Acc:6709]	FALSE	FALSE
LTA	6_26104656	rs149299525	6	26104656	C	T	894	0.014	-1.32E+00	2.02E-01	8.86E-11	0.973	0.046	981	0.001	-1.57E+00	7.06E-01	2.65E-02	0.977	0.005	P01374	ENSG00000226979	6	31539831	31542101	lymphotoxin alpha [Source:HGNC Symbol;Acc:6709]	FALSE	FALSE
LTA	6_31471801	0	6	31471801	G	A	894	0.82	4.28E-01	5.96E-02	1.38E-12	0.993	0.055	981	0.681	1.02E-01	4.73E-02	3.19E-02	0.996	0.005	P01374	ENSG00000226979	6	31539831	31542101	lymphotoxin alpha [Source:HGNC Symbol;Acc:6709]	FALSE	TRUE
LTA	6_25437117	rs151006771	6	25437117	G	A	894	0.014	-1.25E+00	1.98E-01	4.06E-10	0.977	0.043	981	0.002	-1.57E+00	7.91E-01	4.75E-02	0.492	0.004	P01374	ENSG00000226979	6	31539831	31542101	lymphotoxin alpha [Source:HGNC Symbol;Acc:6709]	FALSE	FALSE
LTA	6_25451899	rs114685784	6	25451899	C	G	894	0.014	-1.29E+00	1.98E-01	1.34E-10	0.981	0.045	981	0.002	-1.54E+00	8.02E-01	5.43E-02	0.519	0.004	P01374	ENSG00000226979	6	31539831	31542101	lymphotoxin alpha [Source:HGNC Symbol;Acc:6709]	FALSE	FALSE
LTA	6_25158896	rs548925535	6	25158896	T	C	894	0.01	-1.25E+00	2.22E-01	2.22E-08	0.971	0.034	981	0.001	-1.90E+00	9.98E-01	5.68E-02	0.955	0.004	P01374	ENSG00000226979	6	31539831	31542101	lymphotoxin alpha [Source:HGNC Symbol;Acc:6709]	FALSE	FALSE
LTA	6_25317646	rs113308464	6	25317646	C	G	894	0.015	-1.11E+00	1.88E-01	4.83E-09	0.982	0.038	981	0.001	-1.84E+00	9.99E-01	6.61E-02	1	0.003	P01374	ENSG00000226979	6	31539831	31542101	lymphotoxin alpha [Source:HGNC Symbol;Acc:6709]	FALSE	FALSE
LTA	6_25283000	rs73392379	6	25283000	A	G	894	0.011	-1.26E+00	2.21E-01	1.55E-08	0.969	0.035	981	0.001	-1.82E+00	9.98E-01	6.89E-02	0.955	0.003	P01374	ENSG00000226979	6	31539831	31542101	lymphotoxin alpha [Source:HGNC Symbol;Acc:6709]	FALSE	FALSE
LTA	6_31346621	0	6	31346621	C	G	894	0.286	-3.09E-01	5.12E-02	2.09E-09	0.993	0.039	981	0.226	6.71E-02	5.48E-02	2.22E-01	0.998	0.002	P01374	ENSG00000226979	6	31539831	31542101	lymphotoxin alpha [Source:HGNC Symbol;Acc:6709]	FALSE	FALSE
LTA	6_31346811	0	6	31346811	A	G	894	0.23	-3.65E-01	5.41E-02	2.70E-11	0.994	0.048	981	0.084	-9.79E-02	8.30E-02	2.39E-01	0.996	0.001	P01374	ENSG00000226979	6	31539831	31542101	lymphotoxin alpha [Source:HGNC Symbol;Acc:6709]	FALSE	FALSE
LTA	6_24854639	rs9467334	6	24854639	A	C	894	0.014	-1.32E+00	2.05E-01	1.82E-10	0.955	0.044	981	0.006	3.45E-01	3.24E-01	2.88E-01	0.87	0.001	P01374	ENSG00000226979	6	31539831	31542101	lymphotoxin alpha [Source:HGNC Symbol;Acc:6709]	FALSE	FALSE
LTA	6_31372956	0	6	31372956	T	A	894	0.102	-7.91E-01	7.51E-02	1.19E-24	0.962	0.111	981	0.004	-2.66E-01	3.77E-01	4.82E-01	0.892	0.001	P01374	ENSG00000226979	6	31539831	31542101	lymphotoxin alpha [Source:HGNC Symbol;Acc:6709]	FALSE	FALSE
LTA	6_31221485	0	6	31221485	C	A	894	0.173	-4.24E-01	6.29E-02	2.55E-11	0.975	0.049	981	0.074	-5.30E-02	8.95E-02	5.54E-01	0.99	0	P01374	ENSG00000226979	6	31539831	31542101	lymphotoxin alpha [Source:HGNC Symbol;Acc:6709]	FALSE	FALSE
LTA	6_27237301	rs9368494	6	27237301	T	C	894	0.102	-4.32E-01	7.82E-02	4.17E-08	0.983	0.033	981	0.1	3.69E-02	7.44E-02	6.20E-01	0.998	0	P01374	ENSG00000226979	6	31539831	31542101	lymphotoxin alpha [Source:HGNC Symbol;Acc:6709]	FALSE	FALSE
LTA	6_26434584	rs60632935	6	26434584	T	C	894	0.015	-1.24E+00	1.98E-01	6.04E-10	0.971	0.042	981	0.011	-2.21E-02	2.30E-01	9.24E-01	0.942	0	P01374	ENSG00000226979	6	31539831	31542101	lymphotoxin alpha [Source:HGNC Symbol;Acc:6709]	FALSE	FALSE
MERTK	2_112757425	rs11690939	2	112757425	G	T	886	0.624	-3.14E-01	4.89E-02	2.09E-10	0.995	0.045	971	0.61	-3.21E-01	4.53E-02	2.56E-12	0.999	0.049	Q12866	ENSG00000153208	2	112656056	112787138	c-mer proto-oncogene tyrosine kinase [Source:HGNC Symbol;Acc:7027]	TRUE	TRUE
MMP3	11_102715681	0	11	102715681	G	T	897	0.605	3.05E-01	4.80E-02	3.09E-10	0.971	0.043	992	0.559	3.23E-01	4.31E-02	1.42E-13	0.993	0.054	P08254	ENSG00000149968	11	102706532	102714534	matrix metallopeptidase 3 (stromelysin 1, progelatinase) [Source:HGNC Symbol;Acc:7173]	TRUE	TRUE
NA	11_60776209	rs11230563	11	60776209	T	C	893	0.398	-6.55E-01	4.41E-02	3.60E-45	0.977	0.198	982	0.334	-6.66E-01	4.20E-02	1.40E-50	0.992	0.204	Q8WWJ7	NA	NA	NA	NA	NA	TRUE	NA
NA	11_102726540	0	11	102726540	T	C	887	0.153	-6.55E-01	6.28E-02	2.89E-24	0.979	0.11	971	0.141	-8.47E-01	6.07E-02	1.37E-40	0.998	0.167	P39900	NA	NA	NA	NA	NA	TRUE	NA
NA	11_60731771	rs550421	11	60731771	A	G	893	0.526	3.05E-01	4.59E-02	4.97E-11	0.985	0.047	982	0.564	2.87E-01	4.45E-02	1.73E-10	0.998	0.041	Q8WWJ7	NA	NA	NA	NA	NA	TRUE	NA
NA	11_60783108	rs2074229	11	60783108	T	C	893	0.557	-3.21E-01	5.01E-02	2.15E-10	0.968	0.044	982	0.584	-2.59E-01	4.44E-02	7.19E-09	0.992	0.034	Q8WWJ7	NA	NA	NA	NA	NA	TRUE	NA
NA	11_60829178	rs175119	11	60829178	G	A	893	0.219	-4.23E-01	5.60E-02	9.46E-14	0.98	0.06	982	0.271	-2.76E-01	5.01E-02	4.42E-08	0.997	0.03	Q8WWJ7	NA	NA	NA	NA	NA	TRUE	NA
OSCAR	19_54549026	0	19	54549026	C	T	886	0.583	-3.30E-01	4.74E-02	5.75E-12	0.956	0.052	971	0.474	-3.90E-01	4.45E-02	8.54E-18	0.956	0.073	Q8IYS5	ENSG00000170909	19	54597933	54606000	osteoclast associated, immunoglobulin-like receptor [Source:HGNC Symbol;Acc:29960]	TRUE	TRUE
OSCAR	19_54567253	rs612529	19	54567253	G	A	886	0.217	-4.44E-01	5.58E-02	4.82E-15	0.957	0.067	971	0.118	-5.70E-01	7.02E-02	1.42E-15	0.972	0.064	Q8IYS5	ENSG00000170909	19	54597933	54606000	osteoclast associated, immunoglobulin-like receptor [Source:HGNC Symbol;Acc:29960]	TRUE	TRUE
PAPPA	11_57160838	rs634737	11	57160838	G	A	887	0.721	3.23E-01	5.17E-02	6.37E-10	0.996	0.042	969	0.716	3.10E-01	4.87E-02	2.86E-10	0.999	0.04	Q13219	ENSG00000182752	9	118916083	119164601	pregnancy-associated plasma protein A, pappalysin 1 [Source:HGNC Symbol;Acc:8602]	TRUE	FALSE
PDCD1LG2	9_5510644	rs16923189	9	5510644	G	A	886	0.287	3.56E-01	5.13E-02	7.45E-12	0.964	0.052	970	0.313	5.52E-01	4.54E-02	8.94E-32	0.993	0.132	Q9BQ51	ENSG00000197646	9	5510545	5571282	programmed cell death 1 ligand 2 [Source:HGNC Symbol;Acc:18731]	TRUE	TRUE
PDCD1LG2	3_98359663	rs1585488	3	98359663	T	G	886	0.514	-3.54E-01	4.77E-02	2.26E-13	0.953	0.059	970	0.486	-3.77E-01	4.46E-02	9.26E-17	0.985	0.069	Q9BQ51	ENSG00000197646	9	5510545	5571282	programmed cell death 1 ligand 2 [Source:HGNC Symbol;Acc:18731]	TRUE	FALSE
PDCD1LG2	9_5502492	rs10975152	9	5502492	A	C	886	0.319	3.49E-01	4.98E-02	4.49E-12	0.978	0.053	970	0.314	3.25E-01	4.85E-02	3.46E-11	0.993	0.044	Q9BQ51	ENSG00000197646	9	5510545	5571282	programmed cell death 1 ligand 2 [Source:HGNC Symbol;Acc:18731]	TRUE	TRUE
PGLYRP1	19_46530389	rs8102493	19	46530389	C	T	898	0.36	-3.11E-01	4.88E-02	2.83E-10	0.966	0.043	993	0.275	-1.52E-01	5.17E-02	3.31E-03	0.994	0.009	O75594	ENSG00000008438	19	46522411	46526323	peptidoglycan recognition protein 1 [Source:HGNC Symbol;Acc:8904]	FALSE	TRUE
PLAT	12_81313308	rs12818165	12	81313308	A	G	899	0.035	6.86E-01	1.23E-01	3.25E-08	0.991	0.033	990	0.017	1.34E-01	1.69E-01	4.30E-01	0.994	0.001	P00750	ENSG00000104368	8	42032236	42065242	plasminogen activator, tissue [Source:HGNC Symbol;Acc:9051]	FALSE	FALSE
PON3	7_94983354	rs10953142	7	94983354	T	C	898	0.604	-3.28E-01	4.67E-02	4.06E-12	0.992	0.052	993	0.615	-2.50E-01	4.67E-02	1.06E-07	0.999	0.028	Q15166	ENSG00000105852	7	94989256	95025680	paraoxonase 3 [Source:HGNC Symbol;Acc:9206]	TRUE	TRUE
PON3	7_95011528	rs62469562	7	95011528	C	A	898	0.081	-5.12E-01	8.56E-02	3.02E-09	0.971	0.038	993	0.056	-4.35E-01	9.45E-02	4.58E-06	0.996	0.021	Q15166	ENSG00000105852	7	94989256	95025680	paraoxonase 3 [Source:HGNC Symbol;Acc:9206]	TRUE	TRUE
PRSS27	19_49214274	rs281379	19	49214274	A	G	887	0.388	5.54E-01	4.76E-02	1.73E-29	0.964	0.133	970	0.533	5.51E-01	4.33E-02	1.72E-34	0.986	0.143	Q9BQR3	ENSG00000172382	16	2762419	2770552	protease, serine 27 [Source:HGNC Symbol;Acc:15475]	TRUE	FALSE
PRSS27	6_2363692	rs4959648	6	2363692	A	G	887	0.465	2.75E-01	4.75E-02	9.25E-09	0.96	0.037	970	0.495	1.89E-01	4.58E-02	3.93E-05	0.987	0.017	Q9BQR3	ENSG00000172382	16	2762419	2770552	protease, serine 27 [Source:HGNC Symbol;Acc:15475]	TRUE	FALSE
PTX3	10_7770716	rs7087317	10	7770716	C	T	886	0.091	-6.89E-01	8.25E-02	2.26E-16	0.981	0.073	971	0.066	-5.51E-01	8.87E-02	7.52E-10	0.998	0.038	P26022	ENSG00000163661	3	157154578	157161417	pentraxin 3, long [Source:HGNC Symbol;Acc:9692]	TRUE	FALSE
SELE	9_136149399	0	9	136149399	A	G	890	0.224	-7.91E-01	5.19E-02	1.98E-47	0.963	0.208	987	0.161	-8.01E-01	5.30E-02	1.40E-46	0.994	0.188	P16581	ENSG00000007908	1	169691781	169733846	selectin E [Source:HGNC Symbol;Acc:10718]	TRUE	FALSE
SELE	9_136164593	0	9	136164593	G	T	890	0.118	-4.12E-01	7.48E-02	4.84E-08	0.968	0.033	987	0.111	-5.33E-01	6.83E-02	1.58E-14	0.989	0.058	P16581	ENSG00000007908	1	169691781	169733846	selectin E [Source:HGNC Symbol;Acc:10718]	TRUE	FALSE
SELE	9_136138317	rs8176690	9	136138317	G	A	890	0.38	3.69E-01	4.70E-02	1.13E-14	0.995	0.065	987	0.415	2.81E-01	4.47E-02	4.84E-10	0.999	0.039	P16581	ENSG00000007908	1	169691781	169733846	selectin E [Source:HGNC Symbol;Acc:10718]	TRUE	FALSE
SELE	9_136149581	rs630510	9	136149581	G	A	890	0.558	-3.79E-01	4.63E-02	7.75E-16	1	0.07	987	0.498	-2.58E-01	4.39E-02	5.88E-09	1	0.034	P16581	ENSG00000007908	1	169691781	169733846	selectin E [Source:HGNC Symbol;Acc:10718]	TRUE	FALSE
SELE	9_136155444	0	9	136155444	T	C	890	0.597	-3.42E-01	4.76E-02	1.26E-12	0.974	0.055	987	0.549	-2.19E-01	4.31E-02	4.65E-07	0.993	0.025	P16581	ENSG00000007908	1	169691781	169733846	selectin E [Source:HGNC Symbol;Acc:10718]	TRUE	FALSE
SELPLG	12_109000293	rs11832831	12	109000293	G	T	886	0.024	-1.62E+00	1.50E-01	8.10E-26	0.956	0.117	969	0.032	-1.74E+00	1.19E-01	2.66E-44	0.994	0.182	Q14242	ENSG00000110876	12	109015686	109027735	selectin P ligand [Source:HGNC Symbol;Acc:10722]	TRUE	TRUE
SERPINA12	14_94987551	rs61978271	14	94987551	A	T	806	0.305	6.97E-01	5.13E-02	1.06E-38	0.959	0.187	848	0.215	6.75E-01	5.55E-02	7.73E-32	0.985	0.149	Q8IW75	ENSG00000165953	14	94953611	94984181	serpin peptidase inhibitor, clade A (alpha-1 antiproteinase, antitrypsin), member 12 [Source:HGNC Symbol;Acc:18359]	TRUE	TRUE
SERPINA12	14_94967021	rs150034236	14	94967021	T	C	806	0.013	1.58E+00	2.19E-01	9.95E-13	0.979	0.061	848	0.015	1.14E+00	1.95E-01	7.01E-09	0.993	0.039	Q8IW75	ENSG00000165953	14	94953611	94984181	serpin peptidase inhibitor, clade A (alpha-1 antiproteinase, antitrypsin), member 12 [Source:HGNC Symbol;Acc:18359]	TRUE	TRUE
SERPINA12	14_95000960	rs4905216	14	95000960	C	G	806	0.673	3.91E-01	5.11E-02	4.95E-14	0.988	0.068	848	0.674	1.96E-01	5.04E-02	1.11E-04	1	0.018	Q8IW75	ENSG00000165953	14	94953611	94984181	serpin peptidase inhibitor, clade A (alpha-1 antiproteinase, antitrypsin), member 12 [Source:HGNC Symbol;Acc:18359]	TRUE	TRUE
SFTPD	10_81706324	rs721917	10	81706324	G	A	757	0.367	-5.12E-01	5.17E-02	3.88E-22	0.991	0.115	878	0.38	-4.64E-01	4.66E-02	2.77E-22	0.996	0.102	P35247	ENSG00000133661	10	81697496	81742370	surfactant protein D [Source:HGNC Symbol;Acc:10803]	TRUE	TRUE
SFTPD	10_81698095	0	10	81698095	A	C	757	0.106	6.32E-01	8.22E-02	3.68E-14	0.965	0.073	878	0.118	6.87E-01	7.28E-02	2.72E-20	0.996	0.092	P35247	ENSG00000133661	10	81697496	81742370	surfactant protein D [Source:HGNC Symbol;Acc:10803]	TRUE	TRUE
SFTPD	10_81704512	rs2181204	10	81704512	G	A	757	0.088	-5.74E-01	9.29E-02	9.52E-10	0.969	0.048	878	0.063	-6.48E-01	9.82E-02	6.78E-11	0.999	0.047	P35247	ENSG00000133661	10	81697496	81742370	surfactant protein D [Source:HGNC Symbol;Acc:10803]	TRUE	TRUE
SIRPA	20_1893747	rs4813319	20	1893747	C	T	891	0.386	-7.96E-01	4.14E-02	4.60E-70	0.99	0.294	983	0.376	-7.81E-01	3.99E-02	2.02E-72	0.996	0.281	P78324	ENSG00000198053	20	1875154	1920543	signal-regulatory protein alpha [Source:HGNC Symbol;Acc:9662]	TRUE	TRUE
SLAMF7	1_160711477	rs3766370	1	160711477	T	C	874	0.23	-6.17E-01	5.38E-02	1.21E-28	0.97	0.131	944	0.289	-3.60E-01	4.84E-02	2.32E-13	0.998	0.055	Q9NQ25	ENSG00000026751	1	160709037	160724611	SLAM family member 7 [Source:HGNC Symbol;Acc:21394]	TRUE	TRUE
SLAMF7	1_160845485	rs11588694	1	160845485	C	T	874	0.082	-5.06E-01	8.81E-02	1.22E-08	0.958	0.037	944	0.108	-3.52E-01	7.46E-02	2.66E-06	0.988	0.023	Q9NQ25	ENSG00000026751	1	160709037	160724611	SLAM family member 7 [Source:HGNC Symbol;Acc:21394]	TRUE	TRUE
TEK	9_136137657	rs8176693	9	136137657	T	C	887	0.134	5.20E-01	6.90E-02	1.12E-13	0.993	0.06	970	0.121	6.13E-01	6.59E-02	7.94E-20	1	0.082	Q02763	ENSG00000120156	9	27109139	27230173	TEK tyrosine kinase, endothelial [Source:HGNC Symbol;Acc:11724]	TRUE	FALSE
TEK	9_27209469	rs2273720	9	27209469	C	A	887	0.062	8.11E-01	9.76E-02	3.16E-16	0.969	0.072	970	0.016	9.49E-01	1.82E-01	2.26E-07	0.959	0.027	Q02763	ENSG00000120156	9	27109139	27230173	TEK tyrosine kinase, endothelial [Source:HGNC Symbol;Acc:11724]	TRUE	TRUE
TFPI	2_188350975	rs8176510	2	188350975	C	T	896	0.563	-2.81E-01	4.75E-02	4.25E-09	0.987	0.038	991	0.562	-2.68E-01	4.45E-02	2.39E-09	0.997	0.035	P10646	ENSG00000003436	2	188328957	188430487	tissue factor pathway inhibitor (lipoprotein-associated coagulation inhibitor) [Source:HGNC Symbol;Acc:11760]	TRUE	TRUE
TFRC	3_195792905	rs9852883	3	195792905	C	A	899	0.593	-3.73E-01	4.61E-02	1.52E-15	0.998	0.068	993	0.539	-3.35E-01	4.36E-02	4.04E-14	0.998	0.056	P02786	ENSG00000072274	3	195754054	195809060	transferrin receptor [Source:HGNC Symbol;Acc:11763]	TRUE	TRUE
THBS2	6_169603998	rs73041853	6	169603998	A	G	883	0.109	6.95E-01	7.32E-02	1.45E-20	0.997	0.093	969	0.089	7.03E-01	8.04E-02	9.74E-18	0.999	0.073	P35442	ENSG00000186340	6	169615875	169654139	thrombospondin 2 [Source:HGNC Symbol;Acc:11786]	TRUE	TRUE
THBS2	6_169616347	rs1040	6	169616347	C	T	883	0.565	-2.85E-01	4.78E-02	3.34E-09	0.999	0.039	969	0.558	-1.79E-01	4.45E-02	6.12E-05	1	0.016	P35442	ENSG00000186340	6	169615875	169654139	thrombospondin 2 [Source:HGNC Symbol;Acc:11786]	TRUE	TRUE
TNFRSF10A	8_23059324	0	8	23059324	G	C	887	0.404	5.09E-01	4.52E-02	8.93E-28	0.995	0.125	971	0.481	4.05E-01	4.47E-02	6.18E-19	0.994	0.078	O00220	ENSG00000104689	8	23047965	23082639	tumor necrosis factor receptor superfamily, member 10a [Source:HGNC Symbol;Acc:11904]	TRUE	TRUE
TNFRSF10A	8_23085269	rs7011570	8	23085269	C	T	887	0.76	-3.36E-01	5.52E-02	1.63E-09	0.997	0.04	971	0.789	-4.37E-01	5.39E-02	1.50E-15	1	0.064	O00220	ENSG00000104689	8	23047965	23082639	tumor necrosis factor receptor superfamily, member 10a [Source:HGNC Symbol;Acc:11904]	TRUE	TRUE
TNFRSF10B	8_22882293	rs59296513	8	22882293	A	G	884	0.336	3.11E-01	4.99E-02	6.42E-10	0.95	0.042	969	0.341	3.22E-01	4.73E-02	1.74E-11	0.978	0.046	O14763	ENSG00000120889	8	22877646	22926692	tumor necrosis factor receptor superfamily, member 10b [Source:HGNC Symbol;Acc:11905]	TRUE	TRUE
TNFRSF10C	19_44116956	rs13343696	19	44116956	G	A	898	0.234	-5.46E-01	5.38E-02	4.56E-23	0.971	0.103	993	0.232	-3.67E-01	5.08E-02	1.02E-12	0.988	0.05	O14798	ENSG00000173535	8	22941868	22974950	tumor necrosis factor receptor superfamily, member 10c, decoy without an intracellular domain [Source:HGNC Symbol;Acc:11906]	TRUE	FALSE
TNFRSF11A	18_60054857	rs884205	18	60054857	C	A	887	0.778	-3.52E-01	5.51E-02	2.47E-10	0.951	0.044	970	0.694	-5.07E-01	4.57E-02	4.70E-27	0.988	0.113	Q9Y6Q6	ENSG00000141655	18	59992520	60058516	tumor necrosis factor receptor superfamily, member 11a, NFKB activator [Source:HGNC Symbol;Acc:11908]	TRUE	TRUE
TNFRSF11A	18_60028128	rs8094884	18	60028128	A	G	887	0.436	-2.74E-01	4.81E-02	1.73E-08	0.984	0.035	970	0.454	-3.58E-01	4.41E-02	1.45E-15	0.996	0.064	Q9Y6Q6	ENSG00000141655	18	59992520	60058516	tumor necrosis factor receptor superfamily, member 11a, NFKB activator [Source:HGNC Symbol;Acc:11908]	TRUE	TRUE
TNFRSF11A	18_60023106	0	18	60023106	T	C	887	0.126	-4.46E-01	6.94E-02	2.10E-10	0.963	0.045	970	0.185	-3.77E-01	5.65E-02	4.38E-11	0.995	0.044	Q9Y6Q6	ENSG00000141655	18	59992520	60058516	tumor necrosis factor receptor superfamily, member 11a, NFKB activator [Source:HGNC Symbol;Acc:11908]	TRUE	TRUE
TNFSF14	19_6665020	rs344560	19	6665020	C	T	894	0.902	6.69E-01	7.88E-02	7.59E-17	0.961	0.075	982	0.963	8.92E-01	1.19E-01	1.49E-13	0.986	0.054	O43557	ENSG00000125735	19	6663148	6670599	tumor necrosis factor (ligand) superfamily, member 14 [Source:HGNC Symbol;Acc:11930]	TRUE	TRUE
VEGFA	6_43924774	rs4349808	6	43924774	C	T	894	0.437	-3.42E-01	4.75E-02	1.26E-12	0.985	0.055	982	0.478	-2.80E-01	4.33E-02	1.72E-10	0.998	0.041	P15692	ENSG00000112715	6	43737921	43754224	vascular endothelial growth factor A [Source:HGNC Symbol;Acc:12680]	TRUE	FALSE
VSIG2	9_136128000	0	9	136128000	C	G	886	0.134	4.06E-01	6.99E-02	8.31E-09	0.998	0.037	970	0.121	2.67E-01	6.83E-02	9.81E-05	0.999	0.016	Q96IQ7	ENSG00000019102	11	124617368	124622134	V-set and immunoglobulin domain containing 2 [Source:HGNC Symbol;Acc:17149]	TRUE	FALSE
XCL1	1_168516377	rs7516427	1	168516377	C	G	886	0.214	4.75E-01	5.65E-02	1.40E-16	0.986	0.074	971	0.181	6.76E-01	5.29E-02	1.17E-34	0.999	0.144	P47992	ENSG00000143184	1	168545711	168551315	chemokine (C motif) ligand 1 [Source:HGNC Symbol;Acc:10645]	TRUE	TRUE
