# Supplementary material for: Linking protein to phenotype with Mendelian Randomization detects 38 proteins with causal roles in human diseases and traits
Source: PLoS Genet. 2020 Jul 6;16(7):e1008785. doi: 10.1371/journal.pgen.1008785 (PMC7337286; doi:10.1371/journal.pgen.1008785)
Supplement: S2 Table — Aptamer-based assay results are those of Sun et al. [14]. Columns are ‘hgnc_symbol’: the HGNC symbol corresponding to the UniProtID; ‘exposure’: the UniProtID of the protein; ‘rsid_olink’: the rsID of the lead-SNP from this study; ‘chr_olink’: the chromosome, GRCh37, of the lead-SNP from this study; ‘pos_olink’: the position, GRCh37, of the lead-SNP from this study; ‘a1_olink’: allele 1 of the lead-SNP from this study; ‘a0_olink’: allele 0 of the lead-SNP from this study; ‘rsid_sun’: the rsID of the lead-SNP from Sun et al.; ‘chr_sun’: the chromosome, GRCh37, of the lead-SNP from Sun et al.; ‘pos_sun’: the position, GRCh37, of the lead-SNP from Sun et al.; ‘a1_sun’: allele 1 of the lead-SNP from Sun et al.; ‘a0_sun’: allele 0 of the lead-SNP from Sun et al.; ‘ld_r2’: the linkage disequilibrium (r2) of the two SNPs, as measured in the European individuals from 1,000 Genomes (Methods). (TSV) [file pgen.1008785.s002.tsv]

hgnc_symbol	exposure	rsid_olink	chr_olink	pos_olink	a1_olink	a0_olink	rsid_sun	chr_sun	pos_sun	a1_sun	a0_sun	ld_r2
IL6R	P08887	rs61812598	1	154420087	A	G	rs4129267	1	154426264	T	C	1
SLAMF7	Q9NQ25	rs3766370	1	160711477	T	C	rs11581248	1	160720074	T	C	0.32
FCGR2B	P31994	rs4657041	1	161478859	C	T	rs6665610	1	161641384	A	G	0.07
XCL1	P47992	rs7516427	1	168516377	C	G	rs4656599	1	168503386	T	C	0.97
CHI3L1	P36222	rs4950928	1	203155882	C	G	rs10920578	1	203154094	T	C	0.23
CHIT1	Q13231	rs2486950	1	203174670	C	G	rs872583	1	203184766	C	T	1
IL1R2	P27930	rs3218848	2	102624226	A	G	rs7561460	2	102617204	C	T	0.98
IL1RL2	Q9HB29		2	102778461	C	T	rs2228139	2	102781649	G	C	0.08
IL1RL1	Q01638	rs1420101	2	102957716	T	C	rs10179654	2	102921783	G	T	0.52
IL18R1	Q13478	rs3755274	2	103002395	G	A	rs2001461	2	103007220	C	T	1
IL18R1	Q13478	rs3755274	2	103002395	G	A	rs1420106	2	103035044	G	A	0.98
IL1RN	P18510	rs7574787	2	113837416	G	T	rs6761276	2	113832312	C	T	0.31
IDUA	P35475	rs4690163	4	975137	C	T	rs3822020	4	985727	G	A	0.97
CXCL1	P09341	rs3097411	4	74738454	G	C	rs2115691	4	74743691	G	C	0.99
CXCL11	O14625	rs6827617	4	76916146	A	G	rs10031452	4	76924933	C	T	0.79
HAVCR1	Q96D42	rs1039439	5	156475173	G	A	rs6889164	5	156466778	C	T	NA
IL12B	P29460	rs4921487	5	158796325	G	A	rs4921484	5	158769753	C	T	NA
THBS2	P35442	rs73041853	6	169603998	A	G	rs73043857	6	169624900	G	A	0.98
PDCD1LG2	Q9BQ51	rs10975152	9	5502492	A	C	rs16923189	9	5510644	G	A	0.18
TEK	Q02763	rs2273720	9	27209469	C	A	rs35030851	9	27197486	T	G	0.98
IL15RA	Q13261	rs3136630	10	5997820	T	C	rs8177654	10	6015197	C	T	0.07
IL15RA	Q13261	rs3136630	10	5997820	T	C	rs8177641	10	6016892	G	A	0.06
DLK1	P80370		14	101176212	C	G	rs12881760	14	101176335	C	G	0.99
IL16	Q14005	rs4778639	15	81600451	G	T	rs4778639	15	81600451	G	T	NA
CCL8	P80075	rs4795000	17	32656283	A	T	rs1133763	17	32647831	C	A	0.87
CCL15	Q16663	rs854685	17	34319126	T	C	rs854624	17	34327923	T	G	0.29
CCL23	P55773	rs1617208	17	34338883	T	G	rs72830000	17	34312581	A	G	0.3
CCL23	P55773	rs1617208	17	34338883	T	G	rs712048	17	34326215	C	A	0.59
CCL3	P10147	rs1634495	17	34414613	C	G	rs712042	17	34392880	A	G	0.03
TNFRSF11A	Q9Y6Q6		18	60023106	T	C	rs884205	18	60054857	C	A	0.04
CCL25	O15444	rs2032887	19	8121360	G	A	rs62124688	19	8120498	G	A	0.61
CCL25	O15444	rs2032887	19	8121360	G	A	rs74959615	19	8121096	A	G	0.19
SIRPA	P78324	rs4813319	20	1893747	C	T	rs6136377	20	1896288	G	A	0.98
