# Supplementary material for: Linking protein to phenotype with Mendelian Randomization detects 38 proteins with causal roles in human diseases and traits
Source: PLoS Genet. 2020 Jul 6;16(7):e1008785. doi: 10.1371/journal.pgen.1008785 (PMC7337286; doi:10.1371/journal.pgen.1008785)
Supplement: S3 Table — eQTL data derived from ‘Whole blood’ from GTEx [19] (v7). Bonferroni correction 0.05/54. Columns are ‘hgnc_symbol’: the HGNC symbol corresponding to the UniProtID; ‘rsid’: rsID of the SNP; ‘chr’: chromosome of the SNP, GRCh37; ‘pos’: position of the SNP, GRCh37; ‘a1’: the effect allele; ‘a0’: the other allele; ‘uniprot’: UniProtID of the protein; ‘n_protein_pri’: number of individuals in the primary protein cohort (CROATIA-Vis); ‘freq1_protein_pri’: frequency of the effect allele in the primary protein cohort (CROATIA-Vis); ‘beta1_protein_pri’: effect-size estimate in the primary protein cohort (CROATIA-Vis); ‘se_protein_pri’: standard error of ‘beta1_protein_pri’; ‘p_protein_pri’: p-value of ‘beta1_protein_pri’ and ‘se_protein_pri’; ‘info_protein_pri’: SNPTEST (v2) imputation info score in the primary protein cohort (CROATIA-Vis); ‘n_protein_sec’: as for the primary cohort (CROATIA-Vis) but in the secondary cohort (ORCADES); ‘freq1_protein_sec’: as for the primary cohort (CROATIA-Vis) but in the secondary cohort (ORCADES); ‘beta1_protein_sec’: as for the primary cohort (CROATIA-Vis) but in the secondary cohort (ORCADES); ‘se_protein_sec’: as for the primary cohort (CROATIA-Vis) but in the secondary cohort (ORCADES); ‘p_protein_sec’: as for the primary cohort (CROATIA-Vis) but in the secondary cohort (ORCADES); ‘info_protein_sec’: as for the primary cohort (CROATIA-Vis) but in the secondary cohort (ORCADES); ‘ensembl_gene_id’: Ensembl gene ID corresponding to the protein; ‘pval_nominal_gtex’: nominal p-value in GTEx (v7) whole blood; ‘slope_gtex’: effect-size estimate in GTEx (v7) whole blood; ‘slope_se_gtex’: standard error of ‘slope_gtex’ in GTEx (v7) whole blood; ‘pval_nominal_threshold_gtex’: nominal p-value threshold for calling a variant-gene pair significant for the gene in GTEx (v7) whole blood; ‘min_pval_nominal_gtex’: smallest nominal p-value for the gene in GTEx (v7) whole blood; ‘pval_beta’: beta-approximated permutation p-value for the gene in GTEx (v7) [file pgen.1008785.s003.tsv]

hgnc_symbol	rsid	chr	pos	a1	a0	uniprot	n_protein_pri	freq1_protein_pri	beta1_protein_pri	se_protein_pri	p_protein_pri	info_protein_pri	n_protein_sec	freq1_protein_sec	beta1_protein_sec	se_protein_sec	p_protein_sec	info_protein_sec	ensembl_gene_id	pval_nominal_gtex	slope_gtex	slope_se_gtex	pval_nominal_threshold_gtex	min_pval_nominal_gtex	pval_beta_gtex
ADA	rs112161145	20	43190257	A	T	P00813	894	0.071	0.581	0.094	1.12E-09	0.956	982	0.058	0.742	0.094	5.44E-15	0.992	ENSG00000196839	2.33E-01	0.056	0.047
BLMH	rs73268099	17	28592445	G	C	Q13867	875	0.32	0.33	0.05	4.18E-11	0.997	964	0.389	0.584	0.042	6.75E-40	1	ENSG00000108578	2.19E-02	-0.066	0.029
CCL15	rs854685	17	34319126	T	C	Q16663	899	0.19	0.701	0.055	3.46E-35	0.987	992	0.14	0.576	0.061	2.24E-20	0.996	ENSG00000267596
CCL23	rs1617208	17	34338883	T	G	P55773	894	0.725	0.328	0.051	2.09E-10	0.987	982	0.785	0.275	0.053	2.93E-07	0.999	ENSG00000167236	1.49E-02	0.157	0.064
CCL24	0	7	75479208	G	A	O00175	899	0.9	-1.17	0.069	4.49E-56	0.96	992	0.905	-0.996	0.071	1.74E-41	0.988	ENSG00000106178	3.36E-01	-0.092	0.095
CCL25	rs2032887	19	8121360	G	A	O15444	893	0.236	0.784	0.051	6.19E-48	0.971	982	0.233	0.794	0.047	3.40E-57	0.998	ENSG00000131142
CCL3	rs1634495	17	34414613	C	G	P10147	887	0.252	0.426	0.053	3.22E-15	0.974	970	0.226	0.46	0.052	5.01E-18	0.992	ENSG00000006075	6.37E-01	0.02	0.041
CCL8	rs4795000	17	32656283	A	T	P80075	894	0.243	-0.925	0.046	3.18E-75	0.998	982	0.147	-1.08	0.054	1.37E-74	0.999	ENSG00000108700
CD40	rs4810485	20	44747947	G	T	P25942	894	0.666	0.358	0.05	2.20E-12	0.983	982	0.73	0.584	0.047	4.03E-33	0.996	ENSG00000101017	1.33E-09	0.254	0.041	3.55E-05	2.00E-27	1.19E-22
CDCP1	rs62244476	3	45202352	T	A	Q9H5V8	894	0.179	-0.435	0.059	3.94E-13	0.999	980	0.161	-0.316	0.058	4.79E-08	0.999	ENSG00000163814	2.70E-02	-0.104	0.047
CHI3L1	rs4950928	1	203155882	C	G	P36222	898	0.78	0.613	0.055	3.03E-27	0.969	990	0.784	0.62	0.05	2.93E-33	0.995	ENSG00000133048	4.34E-25	0.474	0.042	3.30E-05	4.34E-25	1.26E-20
CHIT1	rs2486950	1	203174670	C	G	Q13231	878	0.146	-1	0.066	4.38E-47	0.986	943	0.17	-0.885	0.062	8.93E-42	1	ENSG00000133063	1.64E-12	-0.401	0.054	3.29E-05	1.64E-12	1.12E-08
CST5	rs6036562	20	23852690	A	T	P28325	894	0.265	0.642	0.049	2.00E-36	0.967	982	0.362	0.64	0.042	2.62E-48	0.995	ENSG00000170367
CSTB	rs35285321	21	45201832	A	G	P04080	886	0.353	-0.43	0.047	5.06E-19	0.979	979	0.259	-0.361	0.052	5.31E-12	0.991	ENSG00000160213	7.50E-30	-0.405	0.032	3.03E-05	2.42E-30	2.71E-25
CTRC	rs545634	1	15770102	A	G	Q99895	887	0.146	-0.591	0.064	1.32E-19	0.959	971	0.095	-0.48	0.078	1.28E-09	0.993	ENSG00000162438	3.53E-01	-0.083	0.089
CXCL1	rs3097411	4	74738454	G	C	P09341	887	0.265	0.366	0.054	3.04E-11	0.998	971	0.216	0.464	0.052	2.33E-18	0.997	ENSG00000163739	5.02E-02	-0.105	0.053
CXCL11	rs6827617	4	76916146	A	G	O14625	894	0.615	-0.29	0.048	1.52E-09	0.975	982	0.576	-0.233	0.045	2.29E-07	0.998	ENSG00000169248
CXCL5	rs352045	4	74864687	G	T	P42830	894	0.856	-0.615	0.067	1.64E-19	0.953	982	0.887	-0.684	0.065	1.98E-24	0.984	ENSG00000163735	1.10E-11	-0.551	0.078	6.19E-05	2.56E-12	1.58E-08
CXCL6	rs6446960	4	74638447	T	C	P80162	894	0.514	0.522	0.044	7.94E-31	0.969	982	0.393	0.418	0.045	4.49E-20	0.996	ENSG00000124875	1.17E-01	-0.09	0.057
DLK1	0	14	101176212	C	G	P80370	897	0.663	0.362	0.049	4.46E-13	0.978	993	0.646	0.436	0.047	9.95E-20	0.993	ENSG00000185559	9.42E-02	0.126	0.075
EBI3	rs60160662	19	4252942	A	T	Q14213	887	0.348	-0.755	0.044	1.02E-58	0.968	971	0.288	-0.737	0.045	1.23E-53	0.992	ENSG00000105246	2.08E-01	-0.06	0.047
FABP2	rs17009129	4	120280617	T	C	P12104	887	0.301	-0.363	0.049	3.20E-13	0.981	971	0.238	-0.287	0.051	2.39E-08	0.997	ENSG00000145384
FCGR2B	rs4657041	1	161478859	C	T	P31994	846	0.415	0.895	0.039	8.20E-93	0.999	927	0.589	0.85	0.041	5.49E-81	1	ENSG00000072694	5.72E-04	-0.179	0.051
FGF5	rs11099097	4	81167309	T	C	P12034	768	0.326	0.348	0.053	5.84E-11	0.983	737	0.266	0.289	0.057	4.38E-07	0.994	ENSG00000138675
HAVCR1	rs1039439	5	156475173	G	A	Q96D42	886	0.431	-0.437	0.045	1.75E-21	0.999	970	0.52	-0.475	0.043	1.98E-26	0.998	ENSG00000113249	5.96E-02	0.084	0.044
IDUA	rs4690163	4	975137	C	T	P35475	886	0.657	0.379	0.049	2.10E-14	0.983	971	0.597	0.498	0.044	2.98E-28	0.986	ENSG00000127415	6.24E-07	0.113	0.022	4.21E-05	1.33E-08	6.37E-05
IL10RB	rs2850002	21	34657125	A	G	Q08334	893	0.455	0.408	0.045	8.64E-19	0.996	981	0.445	0.448	0.042	1.61E-25	1	ENSG00000243646	1.39E-02	-0.045	0.018
IL12B	rs4921487	5	158796325	G	A	P29460	894	0.717	0.48	0.051	2.83E-20	0.989	982	0.682	0.471	0.046	7.00E-24	0.998	ENSG00000113302
IL15RA	rs3136630	10	5997820	T	C	Q13261	880	0.294	-0.364	0.05	8.61E-13	0.994	944	0.221	-0.382	0.053	1.03E-12	0.999	ENSG00000134470	3.89E-02	-0.095	0.046
IL16	rs4778639	15	81600451	G	T	Q14005	887	0.052	-1.28	0.101	7.31E-34	0.953	971	0.097	-1.15	0.066	2.55E-58	0.989	ENSG00000172349	3.27E-05	-0.179	0.042
IL17D	rs4770059	13	21151047	C	T	Q8TAD2	885	0.737	-0.375	0.054	6.60E-12	0.984	967	0.712	-0.363	0.049	3.17E-13	0.992	ENSG00000172458	2.59E-01	-0.068	0.06
IL17RA	rs3827279	22	17595929	C	G	Q96F46	892	0.252	0.701	0.051	4.84E-39	0.953	983	0.21	0.557	0.051	4.73E-26	0.982	ENSG00000177663	9.35E-11	0.128	0.019	2.43E-05	5.67E-13	4.30E-09
IL18	rs71478720	11	112009605	T	C	Q14116	887	0.198	-0.324	0.059	4.65E-08	0.973	971	0.246	-0.298	0.051	8.20E-09	0.993	ENSG00000150782	2.19E-03	0.131	0.042
IL18R1	rs3755274	2	103002395	G	A	Q13478	894	0.724	-0.798	0.046	5.50E-59	0.998	982	0.816	-0.789	0.054	2.42E-44	1	ENSG00000115604	1.11E-04	-0.083	0.021
IL1R2	rs3218848	2	102624226	A	G	P27930	895	0.403	-0.438	0.047	6.91E-20	0.992	991	0.448	-0.245	0.044	4.11E-08	0.997	ENSG00000115590	9.58E-02	0.03	0.018
IL1RL1	rs1420101	2	102957716	T	C	Q01638	896	0.325	-0.531	0.049	3.70E-26	0.993	985	0.399	-0.446	0.043	5.56E-24	0.999	ENSG00000115602	5.16E-01	0.034	0.052
IL1RL2	0	2	102778461	C	T	Q9HB29	887	0.465	-0.376	0.047	3.62E-15	0.974	970	0.557	-0.418	0.046	5.64E-19	0.993	ENSG00000115598	9.05E-01	0.007	0.058
IL1RN	rs7574787	2	113837416	G	T	P18510	887	0.765	-0.443	0.057	1.18E-14	0.984	971	0.825	-0.26	0.059	1.22E-05	0.998	ENSG00000136689	4.70E-01	0.024	0.033
IL2RA	rs11256335	10	6055222	A	T	P01589	898	0.247	0.34	0.054	3.96E-10	0.981	992	0.245	0.355	0.05	2.58E-12	0.997	ENSG00000134460	9.90E-01	-0.001	0.054
IL4R	rs8060025	16	27327214	G	T	P24394	886	0.611	0.285	0.049	6.05E-09	0.951	971	0.607	0.287	0.046	8.93E-10	0.989	ENSG00000077238	1.26E-11	0.142	0.02	2.97E-05	1.26E-11	8.83E-08
IL6R	rs61812598	1	154420087	A	G	P08887	897	0.42	0.727	0.041	4.86E-62	0.998	991	0.378	0.739	0.04	9.90E-65	1	ENSG00000160712	1.90E-06	-0.107	0.022	5.47E-05	3.95E-09	1.28E-05
LGALS3	rs76790102	14	55569578	T	C	P17931	896	0.096	-0.596	0.077	1.94E-14	0.964	991	0.09	-0.629	0.076	5.69E-16	0.987	ENSG00000131981	6.32E-01	-0.027	0.056
LGALS9	rs3751093	17	25958304	A	G	O00182	887	0.23	-0.519	0.055	3.18E-20	0.968	970	0.189	-0.61	0.058	8.24E-25	0.979	ENSG00000168961	3.17E-40	-0.58	0.037	7.38E-05	9.44E-75	1.94E-65
LPL	rs77237194	8	19865455	T	A	P06858	803	0.081	-0.57	0.089	2.84E-10	0.985	971	0.084	-0.337	0.082	3.81E-05	1	ENSG00000175445	4.95E-05	0.389	0.095
LTA	0	6	31540757	C	A	P01374	894	0.078	-1.25	0.081	1.28E-48	0.968	981	0.04	-1.36	0.112	2.08E-31	0.963	ENSG00000226979	3.80E-02	-0.137	0.066
MERTK	rs11690939	2	112757425	G	T	Q12866	886	0.624	-0.314	0.049	2.09E-10	0.995	971	0.61	-0.321	0.045	2.56E-12	0.999	ENSG00000153208	3.97E-01	0.025	0.03
MMP3	0	11	102715681	G	T	P08254	897	0.605	0.305	0.048	3.09E-10	0.971	992	0.559	0.323	0.043	1.42E-13	0.993	ENSG00000149968	1.36E-01	0.093	0.062
OSCAR	rs612529	19	54567253	G	A	Q8IYS5	886	0.217	-0.444	0.056	4.82E-15	0.957	971	0.118	-0.57	0.07	1.42E-15	0.972	ENSG00000170909	7.15E-07	-0.124	0.025	1.23E-05	1.41E-21	5.27E-17
PDCD1LG2	rs10975152	9	5502492	A	C	Q9BQ51	886	0.319	0.349	0.05	4.49E-12	0.978	970	0.314	0.325	0.049	3.46E-11	0.993	ENSG00000197646	1.51E-01	0.092	0.064
PON3	rs10953142	7	94983354	T	C	Q15166	898	0.604	-0.328	0.047	4.06E-12	0.992	993	0.615	-0.25	0.047	1.06E-07	0.999	ENSG00000105852
SELPLG	rs11832831	12	109000293	G	T	Q14242	886	0.024	-1.62	0.15	8.10E-26	0.956	969	0.032	-1.74	0.119	2.66E-44	0.994	ENSG00000110876	2.17E-01	-0.052	0.042
SERPINA12	rs61978271	14	94987551	A	T	Q8IW75	806	0.305	0.697	0.051	1.06E-38	0.959	848	0.215	0.675	0.056	7.73E-32	0.985	ENSG00000165953	2.71E-01	-0.085	0.077
SFTPD	rs721917	10	81706324	G	A	P35247	757	0.367	-0.512	0.052	3.88E-22	0.991	878	0.38	-0.464	0.047	2.77E-22	0.996	ENSG00000133661	2.57E-01	0.064	0.056
SIRPA	rs4813319	20	1893747	C	T	P78324	891	0.386	-0.796	0.041	4.60E-70	0.99	983	0.376	-0.781	0.04	2.02E-72	0.996	ENSG00000198053	3.57E-02	-0.041	0.019
SLAMF7	rs3766370	1	160711477	T	C	Q9NQ25	874	0.23	-0.617	0.054	1.21E-28	0.97	944	0.289	-0.36	0.048	2.32E-13	0.998	ENSG00000026751	6.22E-01	-0.013	0.027
TEK	rs2273720	9	27209469	C	A	Q02763	887	0.062	0.811	0.098	3.16E-16	0.969	970	0.016	0.949	0.182	2.26E-07	0.959	ENSG00000120156	1.86E-01	-0.181	0.137
TFPI	rs8176510	2	188350975	C	T	P10646	896	0.563	-0.281	0.048	4.25E-09	0.987	991	0.562	-0.268	0.045	2.39E-09	0.997	ENSG00000003436	5.58E-01	0.024	0.041
TFRC	rs9852883	3	195792905	C	A	P02786	899	0.593	-0.373	0.046	1.52E-15	0.998	993	0.539	-0.335	0.044	4.04E-14	0.998	ENSG00000072274
THBS2	rs73041853	6	169603998	A	G	P35442	883	0.109	0.695	0.073	1.45E-20	0.997	969	0.089	0.703	0.08	9.74E-18	0.999	ENSG00000186340	3.38E-03	0.31	0.105
TNFRSF10A	0	8	23059324	G	C	O00220	887	0.404	0.509	0.045	8.93E-28	0.995	971	0.481	0.405	0.045	6.18E-19	0.994	ENSG00000104689	2.30E-01	0.046	0.039
TNFRSF10B	rs59296513	8	22882293	A	G	O14763	884	0.336	0.311	0.05	6.42E-10	0.95	969	0.341	0.322	0.047	1.74E-11	0.978	ENSG00000120889	9.72E-01	-0.001	0.04
TNFRSF11A	0	18	60023106	T	C	Q9Y6Q6	887	0.126	-0.446	0.069	2.10E-10	0.963	970	0.185	-0.377	0.057	4.38E-11	0.995	ENSG00000141655	2.57E-01	0.09	0.08
TNFSF14	rs344560	19	6665020	C	T	O43557	894	0.902	0.669	0.079	7.59E-17	0.961	982	0.963	0.892	0.119	1.49E-13	0.986	ENSG00000125735	7.09E-01	-0.021	0.057
XCL1	rs7516427	1	168516377	C	G	P47992	886	0.214	0.475	0.057	1.40E-16	0.986	971	0.181	0.676	0.053	1.17E-34	0.999	ENSG00000143184	2.89E-05	0.188	0.044	3.34E-05	7.11E-23	2.03E-18
