# Supplementary material for: Linking protein to phenotype with Mendelian Randomization detects 38 proteins with causal roles in human diseases and traits
Source: PLoS Genet. 2020 Jul 6;16(7):e1008785. doi: 10.1371/journal.pgen.1008785 (PMC7337286; doi:10.1371/journal.pgen.1008785)
Supplement: S5 Table — Table of the all significant (FDR <0.05) Mendelian Randomization (MR) results using data from GeneAtlas [20]. pQTL for both cohorts are included, however, in order to avoid a ‘winner’s curse’, MR was conducted using data from the secondary protein cohort (ORCADES). Columns are ‘hgnc_symbol’: HUGO Gene Nomenclature Committee symbol of the exposure protein; ‘outcome_description’: description of the UK biobank outcome from GeneAtlas; ‘rsid’: rsID; ‘snpid’: ‘chr’_‘pos’; ‘chr’: chromosome (GRCh37); ‘pos’: position (GRCh37); ‘a1’: effect allele; ‘a0’: other allele; ‘exposure’: UniProtID of the protein; ‘ensembl_gene_id’: Ensembl (GRCh37) gene ID of the exposure protein; ‘n_exposure_pri’: number of individuals in the primary protein cohort (CROATIA-Vis); ‘freq1_exposure_pri’: frequency of the effect allele in the primary protein cohort (CROATIA-Vis); ‘beta1_exposure_pri’: regression coefficient (per additional effect allele) in the primary protein cohort (CROATIA-Vis); ‘se_exposure_pri’: standard error of ‘beta1_exposure_pri’; ‘p_exposure_pri’: p-value of ‘beta1_exposure_pri’ and ‘se_exposure_pri’; ‘info_exposure_pri’: SNPTEST (v2) imputation info score in the primary protein cohort (CROATIA-Vis); ‘n_exposure_sec’: as for the primary cohort (CROATIA-Vis) but in the secondary cohort (ORCADES); ‘freq1_exposure_sec’: as for the primary cohort (CROATIA-Vis) but in the secondary cohort (ORCADES); ‘beta1_exposure_sec’: as for the primary cohort (CROATIA-Vis) but in the secondary cohort (ORCADES); ‘se_exposure_sec’: as for the primary cohort (CROATIA-Vis) but in the secondary cohort (ORCADES); ‘p_exposure_sec’: as for the primary cohort (CROATIA-Vis) but in the secondary cohort (ORCADES); ‘info_exposure_sec’: as for the primary cohort (CROATIA-Vis) but in the secondary cohort (ORCADES); ‘outcome’: outcome code of the UK biobank outcome from GeneAtlas; ‘beta1_outcome’: beta of the effect allele on the outcome in GeneAtlas; ‘se_outcome’: standard error of ‘beta1_outcome’; ‘p_outcom [file pgen.1008785.s005.tsv]

hgnc_symbol	outcome_description	rsid	snpid	chr	pos	a1	a0	exposure	ensembl_gene_id	n_exposure_pri	freq1_exposure_pri	beta1_exposure_pri	se_exposure_pri	p_exposure_pri	info_exposure_pri	n_exposure_sec	freq1_exposure_sec	beta1_exposure_sec	se_exposure_sec	p_exposure_sec	info_exposure_sec	outcome	beta1_outcome	se_outcome	p_outcome	info_outcome	freq1_outcome	beta_mr_delta_sec	se_mr_delta_sec	p_mr_delta_sec	fdr_sig_mr_delta_sec
BLMH	throat or larynx disorder	rs73268099	17_28592445	17	28592445	G	C	Q13867	ENSG00000108578	875	0.32	0.33	0.0495	4.18E-11	0.997	964	0.389	0.584	0.0423	6.75E-40	1	selfReported_n_1468	0.00086	0.00021	4.32E-05	1	0.33	0.00148	0.000375	8.07E-05	True
CD40	hyperthyroidism/thyrotoxicosis	rs4810485	20_44747947	20	44747947	G	T	P25942	ENSG00000101017	894	0.666	0.358	0.0503	2.2E-12	0.983	982	0.73	0.584	0.0469	4.03E-33	0.996	selfReported_n_1250	0.000949	0.000223	2.04E-05	0.994	0.755	0.00164	0.000403	4.99E-05	True
CCL25	N97 Female infertility	rs2032887	19_8121360	19	8121360	G	A	O15444	ENSG00000131142	893	0.236	0.784	0.0511	6.19E-48	0.971	982	0.233	0.794	0.0466	3.4E-57	0.998	clinical_c_N97	-0.000476	0.000126	0.000155	0.986	0.235	-0.000602	0.000162	0.000211	True
IL6R	angina	rs61812598	1_154420087	1	154420087	A	G	P08887	ENSG00000160712	897	0.42	0.727	0.0407	4.86E-62	0.998	991	0.378	0.739	0.0404	9.9E-65	1	selfReported_n_1091	-0.00152	0.000386	8.24E-05	1	0.41	-0.00206	0.000534	0.000113	True
SIRPA	Hot drink temperature	rs4813319	20_1893747	20	1893747	C	T	P78324	ENSG00000198053	891	0.386	-0.796	0.0414	4.6E-70	0.99	983	0.376	-0.781	0.0399	2.02E-72	0.996	1518-0.0	-0.00709	0.00124	1.02E-08	0.995	0.38	0.0091	0.00165	3.56E-08	True
IDUA	Arm fat percentage (right)	rs4690163	4_975137	4	975137	C	T	P35475	ENSG00000127415	886	0.657	0.379	0.0488	2.1E-14	0.983	971	0.597	0.498	0.0438	2.98E-28	0.986	23119-0.0	-0.0642	0.0153	2.91E-05	0.995	0.64	-0.13	0.0328	7.68E-05	True
IDUA	Arm fat percentage (left)	rs4690163	4_975137	4	975137	C	T	P35475	ENSG00000127415	886	0.657	0.379	0.0488	2.1E-14	0.983	971	0.597	0.498	0.0438	2.98E-28	0.986	23123-0.0	-0.0692	0.0155	7.62E-06	0.995	0.64	-0.14	0.0334	2.71E-05	True
IL18R1	Lymphocyte count	rs3755274	2_103002395	2	103002395	G	A	Q13478	ENSG00000115604	894	0.724	-0.798	0.046	5.5E-59	0.998	982	0.816	-0.789	0.0537	2.42E-44	1	30120-0.0	0.0141	0.00296	2E-06	0.998	0.775	-0.0179	0.00395	5.53E-06	True
TFPI	Lymphocyte percentage	rs8176510	2_188350975	2	188350975	C	T	P10646	ENSG00000003436	896	0.563	-0.281	0.0475	4.25E-09	0.987	991	0.562	-0.268	0.0445	2.39E-09	0.997	30180-0.0	0.0671	0.0149	6.89E-06	0.994	0.585	-0.257	0.0694	0.000213	True
FCGR2B	Hand grip strength (left)	rs4657041	1_161478859	1	161478859	C	T	P31994	ENSG00000072694	846	0.415	0.895	0.0393	8.2E-93	0.999	927	0.589	0.85	0.0405	5.49E-81	1	46-0.0	0.0592	0.0156	0.000148	0.994	0.535	0.0698	0.0187	0.000183	True
IDUA	Whole body fat mass	rs4690163	4_975137	4	975137	C	T	P35475	ENSG00000127415	886	0.657	0.379	0.0488	2.1E-14	0.983	971	0.597	0.498	0.0438	2.98E-28	0.986	23100-0.0	-0.0748	0.0189	7.66E-05	0.995	0.64	-0.151	0.0402	0.000167	True
IL6R	Mean platelet (thrombocyte) volume	rs61812598	1_154420087	1	154420087	A	G	P08887	ENSG00000160712	897	0.42	0.727	0.0407	4.86E-62	0.998	991	0.378	0.739	0.0404	9.9E-65	1	30100-0.0	-0.0141	0.00203	3.3E-12	1	0.41	-0.0192	0.00294	6.66E-11	True
IDUA	Leg fat percentage (right)	rs4690163	4_975137	4	975137	C	T	P35475	ENSG00000127415	886	0.657	0.379	0.0488	2.1E-14	0.983	971	0.597	0.498	0.0438	2.98E-28	0.986	23111-0.0	-0.0543	0.0113	1.38E-06	0.995	0.64	-0.11	0.0246	7.53E-06	True
IDUA	Leg fat percentage (left)	rs4690163	4_975137	4	975137	C	T	P35475	ENSG00000127415	886	0.657	0.379	0.0488	2.1E-14	0.983	971	0.597	0.498	0.0438	2.98E-28	0.986	23115-0.0	-0.0515	0.0107	1.45E-06	0.995	0.64	-0.104	0.0233	7.82E-06	True
IL6R	eczema/dermatitis	rs61812598	1_154420087	1	154420087	A	G	P08887	ENSG00000160712	897	0.42	0.727	0.0407	4.86E-62	0.998	991	0.378	0.739	0.0404	9.9E-65	1	selfReported_n_1511	0.00212	0.000352	1.65E-09	1	0.41	0.00289	0.000502	9.27E-09	True
IDUA	Body fat percentage	rs4690163	4_975137	4	975137	C	T	P35475	ENSG00000127415	886	0.657	0.379	0.0488	2.1E-14	0.983	971	0.597	0.498	0.0438	2.98E-28	0.986	23099-0.0	-0.0682	0.0129	1.27E-07	0.995	0.64	-0.138	0.0286	1.38E-06	True
IL6R	L20-L30 Dermatitis and eczema	rs61812598	1_154420087	1	154420087	A	G	P08887	ENSG00000160712	897	0.42	0.727	0.0407	4.86E-62	0.998	991	0.378	0.739	0.0404	9.9E-65	1	clinical_c_Block_L20-L30	0.000832	0.000194	1.87E-05	1	0.41	0.00113	0.00027	2.92E-05	True
IL16	Lymphocyte percentage	rs4778639	15_81600451	15	81600451	G	T	Q14005	ENSG00000172349	887	0.052	-1.28	0.101	7.31E-34	0.953	971	0.097	-1.15	0.0664	2.55E-58	0.989	30180-0.0	0.109	0.0254	1.75E-05	1	0.093	-0.0953	0.0228	2.9E-05	True
TFPI	Lymphocyte count	rs8176510	2_188350975	2	188350975	C	T	P10646	ENSG00000003436	896	0.563	-0.281	0.0475	4.25E-09	0.987	991	0.562	-0.268	0.0445	2.39E-09	0.997	30120-0.0	0.0121	0.00251	1.32E-06	0.994	0.585	-0.0465	0.012	0.000106	True
IDUA	Trunk fat mass	rs4690163	4_975137	4	975137	C	T	P35475	ENSG00000127415	886	0.657	0.379	0.0488	2.1E-14	0.983	971	0.597	0.498	0.0438	2.98E-28	0.986	23128-0.0	-0.0431	0.0105	4.21E-05	0.995	0.64	-0.0872	0.0224	0.000103	True
FCGR2B	Hand grip strength (right)	rs4657041	1_161478859	1	161478859	C	T	P31994	ENSG00000072694	846	0.415	0.895	0.0393	8.2E-93	0.999	927	0.589	0.85	0.0405	5.49E-81	1	47-0.0	0.0608	0.0156	0.000101	0.994	0.535	0.0717	0.0187	0.000127	True
TFPI	White blood cell (leukocyte) count	rs8176510	2_188350975	2	188350975	C	T	P10646	ENSG00000003436	896	0.563	-0.281	0.0475	4.25E-09	0.987	991	0.562	-0.268	0.0445	2.39E-09	0.997	30000-0.0	0.0192	0.00426	6.15E-06	0.994	0.585	-0.0738	0.0199	0.000203	True
TFRC	Platelet crit	rs9852883	3_195792905	3	195792905	C	A	P02786	ENSG00000072274	899	0.593	-0.373	0.0461	1.52E-15	0.998	993	0.539	-0.335	0.0436	4.04E-14	0.998	30090-0.0	0.000466	9.1E-05	3.09E-07	0.999	0.565	-0.00142	0.000327	1.49E-05	True
IDUA	Trunk fat percentage	rs4690163	4_975137	4	975137	C	T	P35475	ENSG00000127415	886	0.657	0.379	0.0488	2.1E-14	0.983	971	0.597	0.498	0.0438	2.98E-28	0.986	23127-0.0	-0.0782	0.0148	1.24E-07	0.995	0.64	-0.158	0.0328	1.36E-06	True
CXCL5	venous thromboembolic disease	rs352045	4_74864687	4	74864687	G	T	P42830	ENSG00000163735	894	0.856	-0.615	0.0667	1.64E-19	0.953	982	0.887	-0.684	0.0653	1.98E-24	0.984	selfReported_n_1085	0.00211	0.000539	9E-05	0.998	0.88	-0.00311	0.000841	0.000214	True
CCL25	E15-E16 Other disorders of glucose regulation and pancreatic internal secretion	rs2032887	19_8121360	19	8121360	G	A	O15444	ENSG00000131142	893	0.236	0.784	0.0511	6.19E-48	0.971	982	0.233	0.794	0.0466	3.4E-57	0.998	clinical_c_Block_E15-E16	0.000485	0.000124	9.57E-05	0.986	0.235	0.000612	0.00016	0.000136	True
TFPI	Leg fat percentage (left)	rs8176510	2_188350975	2	188350975	C	T	P10646	ENSG00000003436	896	0.563	-0.281	0.0475	4.25E-09	0.987	991	0.562	-0.268	0.0445	2.39E-09	0.997	23115-0.0	0.0491	0.0105	2.67E-06	0.994	0.585	-0.188	0.0495	0.000142	True
CCL25	E16 Other disorders of pancreatic internal secretion	rs2032887	19_8121360	19	8121360	G	A	O15444	ENSG00000131142	893	0.236	0.784	0.0511	6.19E-48	0.971	982	0.233	0.794	0.0466	3.4E-57	0.998	clinical_c_E16	0.000487	0.000124	8.55E-05	0.986	0.235	0.000615	0.00016	0.000122	True
LGALS3	Red blood cell (erythrocyte) count	rs76790102	14_55569578	14	55569578	T	C	P17931	ENSG00000131981	896	0.096	-0.596	0.0766	1.94E-14	0.964	991	0.09	-0.629	0.0764	5.69E-16	0.987	30010-0.0	0.0063	0.00125	4.68E-07	0.98	0.084	-0.0102	0.00233	1.29E-05	True
CCL24	Platelet crit	0	7_75479208	7	75479208	G	A	O00175	ENSG00000106178	899	0.9	-1.17	0.0692	4.49E-56	0.96	992	0.905	-0.996	0.0705	1.74E-41	0.988	30090-0.0	0.000769	0.000155	7.34E-07	0.992	0.905	-0.000776	0.000165	2.64E-06	True
TFRC	High light scatter reticulocyte count	rs9852883	3_195792905	3	195792905	C	A	P02786	ENSG00000072274	899	0.593	-0.373	0.0461	1.52E-15	0.998	993	0.539	-0.335	0.0436	4.04E-14	0.998	30300-0.0	0.000112	2.02E-05	3.05E-08	0.999	0.565	-0.00034	7.44E-05	4.95E-06	True
IL6R	dermatology	rs61812598	1_154420087	1	154420087	A	G	P08887	ENSG00000160712	897	0.42	0.727	0.0407	4.86E-62	0.998	991	0.378	0.739	0.0404	9.9E-65	1	selfReported_n_1510	0.00196	0.000446	1.11E-05	1	0.41	0.00266	0.000621	1.83E-05	True
IL18R1	Basophil count	rs3755274	2_103002395	2	103002395	G	A	Q13478	ENSG00000115604	894	0.724	-0.798	0.046	5.5E-59	0.998	982	0.816	-0.789	0.0537	2.42E-44	1	30160-0.0	0.000571	0.000131	1.26E-05	0.998	0.775	-0.000727	0.000173	2.62E-05	True
TFPI	Leg fat percentage (right)	rs8176510	2_188350975	2	188350975	C	T	P10646	ENSG00000003436	896	0.563	-0.281	0.0475	4.25E-09	0.987	991	0.562	-0.268	0.0445	2.39E-09	0.997	23111-0.0	0.0555	0.011	4.62E-07	0.994	0.585	-0.213	0.0536	7.1E-05	True
CD40	heart arrhythmia	rs4810485	20_44747947	20	44747947	G	T	P25942	ENSG00000101017	894	0.666	0.358	0.0503	2.2E-12	0.983	982	0.73	0.584	0.0469	4.03E-33	0.996	selfReported_n_1094	-0.00122	0.000315	0.000104	0.994	0.755	-0.00211	0.000566	0.000193	True
IL16	High light scatter reticulocyte percentage	rs4778639	15_81600451	15	81600451	G	T	Q14005	ENSG00000172349	887	0.052	-1.28	0.101	7.31E-34	0.953	971	0.097	-1.15	0.0664	2.55E-58	0.989	30290-0.0	0.00501	0.00116	1.62E-05	1	0.093	-0.00439	0.00105	2.7E-05	True
FCGR2B	bowel problem	rs4657041	1_161478859	1	161478859	C	T	P31994	ENSG00000072694	846	0.415	0.895	0.0393	8.2E-93	0.999	927	0.589	0.85	0.0405	5.49E-81	1	selfReported_n_1155	-0.00205	0.000548	0.000184	0.994	0.535	-0.00242	0.000655	0.000224	True
IL6R	I20 Angina pectoris	rs61812598	1_154420087	1	154420087	A	G	P08887	ENSG00000160712	897	0.42	0.727	0.0407	4.86E-62	0.998	991	0.378	0.739	0.0404	9.9E-65	1	clinical_c_I20	-0.00174	0.000451	0.000112	1	0.41	-0.00237	0.000625	0.000151	True
IDUA	Mean sphered cell volume	rs4690163	4_975137	4	975137	C	T	P35475	ENSG00000127415	886	0.657	0.379	0.0488	2.1E-14	0.983	971	0.597	0.498	0.0438	2.98E-28	0.986	30270-0.0	0.0456	0.0104	1.14E-05	0.995	0.64	0.0922	0.0224	3.69E-05	True
IL1RL1	Ease of skin tanning	rs1420101	2_102957716	2	102957716	T	C	Q01638	ENSG00000115602	896	0.325	-0.531	0.0488	3.7E-26	0.993	985	0.399	-0.446	0.043	5.56E-24	0.999	1727-0.0	-0.00859	0.00208	3.54E-05	1	0.384	0.0194	0.00501	0.000106	True
SIRPA	Number of days/week walked 10+ minutes	rs4813319	20_1893747	20	1893747	C	T	P78324	ENSG00000198053	891	0.386	-0.796	0.0414	4.6E-70	0.99	983	0.376	-0.781	0.0399	2.02E-72	0.996	864-0.0	0.0178	0.00425	2.81E-05	0.995	0.38	-0.0229	0.00557	4.01E-05	True
IL1RL1	Mean sphered cell volume	rs1420101	2_102957716	2	102957716	T	C	Q01638	ENSG00000115602	896	0.325	-0.531	0.0488	3.7E-26	0.993	985	0.399	-0.446	0.043	5.56E-24	0.999	30270-0.0	0.048	0.0103	2.83E-06	1	0.384	-0.109	0.0252	1.65E-05	True
TFRC	Platelet count	rs9852883	3_195792905	3	195792905	C	A	P02786	ENSG00000072274	899	0.593	-0.373	0.0461	1.52E-15	0.998	993	0.539	-0.335	0.0436	4.04E-14	0.998	30080-0.0	0.585	0.113	2.01E-07	0.999	0.565	-1.78	0.406	1.21E-05	True
TFPI	Sitting height	rs8176510	2_188350975	2	188350975	C	T	P10646	ENSG00000003436	896	0.563	-0.281	0.0475	4.25E-09	0.987	991	0.562	-0.268	0.0445	2.39E-09	0.997	20015-0.0	-0.0444	0.00704	2.86E-10	0.994	0.585	0.17	0.038	7.6E-06	True
IL16	Standing height	rs4778639	15_81600451	15	81600451	G	T	Q14005	ENSG00000172349	887	0.052	-1.28	0.101	7.31E-34	0.953	971	0.097	-1.15	0.0664	2.55E-58	0.989	50-0.0	0.131	0.0193	1.2E-11	1	0.093	-0.114	0.0181	2.43E-10	True
TFPI	Waist circumference	rs8176510	2_188350975	2	188350975	C	T	P10646	ENSG00000003436	896	0.563	-0.281	0.0475	4.25E-09	0.987	991	0.562	-0.268	0.0445	2.39E-09	0.997	48-0.0	0.148	0.0243	1.25E-09	0.994	0.585	-0.567	0.129	1.11E-05	True
IL6R	L30 Other dermatitis	rs61812598	1_154420087	1	154420087	A	G	P08887	ENSG00000160712	897	0.42	0.727	0.0407	4.86E-62	0.998	991	0.378	0.739	0.0404	9.9E-65	1	clinical_c_L30	0.000572	0.000135	2.38E-05	1	0.41	0.000777	0.000188	3.63E-05	True
IL16	Platelet crit	rs4778639	15_81600451	15	81600451	G	T	Q14005	ENSG00000172349	887	0.052	-1.28	0.101	7.31E-34	0.953	971	0.097	-1.15	0.0664	2.55E-58	0.989	30090-0.0	0.000647	0.000155	3.11E-05	1	0.093	-0.000567	0.00014	4.86E-05	True
IDUA	Mean reticulocyte volume	rs4690163	4_975137	4	975137	C	T	P35475	ENSG00000127415	886	0.657	0.379	0.0488	2.1E-14	0.983	971	0.597	0.498	0.0438	2.98E-28	0.986	30260-0.0	0.0898	0.0157	1.12E-08	0.995	0.64	0.182	0.0353	2.7E-07	True
IL18R1	Basophil percentage	rs3755274	2_103002395	2	103002395	G	A	Q13478	ENSG00000115604	894	0.724	-0.798	0.046	5.5E-59	0.998	982	0.816	-0.789	0.0537	2.42E-44	1	30220-0.0	0.0066	0.00155	2.01E-05	0.998	0.775	-0.0084	0.00204	3.9E-05	True
IL6R	Platelet count	rs61812598	1_154420087	1	154420087	A	G	P08887	ENSG00000160712	897	0.42	0.727	0.0407	4.86E-62	0.998	991	0.378	0.739	0.0404	9.9E-65	1	30080-0.0	0.65	0.113	9.32E-09	1	0.41	0.882	0.161	3.9E-08	True
IL16	Comparative height size at age 10	rs4778639	15_81600451	15	81600451	G	T	Q14005	ENSG00000172349	887	0.052	-1.28	0.101	7.31E-34	0.953	971	0.097	-1.15	0.0664	2.55E-58	0.989	1697-0.0	0.00772	0.00142	5.05E-08	1	0.093	-0.00676	0.0013	1.85E-07	True
IL12B	Mean corpuscular volume	rs4921487	5_158796325	5	158796325	G	A	P29460	ENSG00000113302	894	0.717	0.48	0.0509	2.83E-20	0.989	982	0.682	0.471	0.0456	7E-24	0.998	30040-0.0	-0.036	0.00879	4.16E-05	0.998	0.68	-0.0772	0.0201	0.00012	True
TFPI	Alcohol intake frequency.	rs8176510	2_188350975	2	188350975	C	T	P10646	ENSG00000003436	896	0.563	-0.281	0.0475	4.25E-09	0.987	991	0.562	-0.268	0.0445	2.39E-09	0.997	1558-0.0	0.0142	0.00314	6.23E-06	0.994	0.585	-0.0544	0.0146	0.000204	True
CCL24	Neutrophil percentage	0	7_75479208	7	75479208	G	A	O00175	ENSG00000106178	899	0.9	-1.17	0.0692	4.49E-56	0.96	992	0.905	-0.996	0.0705	1.74E-41	0.988	30200-0.0	0.122	0.0294	3.53E-05	0.992	0.905	-0.123	0.0307	6.61E-05	True
FCGR2B	K51 Ulcerative colitis	rs4657041	1_161478859	1	161478859	C	T	P31994	ENSG00000072694	846	0.415	0.895	0.0393	8.2E-93	0.999	927	0.589	0.85	0.0405	5.49E-81	1	clinical_c_K51	-0.00122	0.000193	2.29E-10	0.994	0.535	-0.00144	0.000237	1.18E-09	True
FGF5	high cholesterol	rs11099097	4_81167309	4	81167309	T	C	P12034	ENSG00000138675	768	0.326	0.348	0.0526	5.84E-11	0.983	737	0.266	0.289	0.0569	4.38E-07	0.994	selfReported_n_1536	0.00369	0.000756	1.03E-06	0.988	0.293	0.0133	0.00362	0.000253	True
TFPI	Waist circumference / Hip circumference	rs8176510	2_188350975	2	188350975	C	T	P10646	ENSG00000003436	896	0.563	-0.281	0.0475	4.25E-09	0.987	991	0.562	-0.268	0.0445	2.39E-09	0.997	48_49-0.0	0.00128	0.000138	2E-20	0.994	0.585	-0.00491	0.000946	2.11E-07	True
IL18R1	eczema/dermatitis	rs3755274	2_103002395	2	103002395	G	A	Q13478	ENSG00000115604	894	0.724	-0.798	0.046	5.5E-59	0.998	982	0.816	-0.789	0.0537	2.42E-44	1	selfReported_n_1511	-0.00226	0.000418	5.85E-08	0.998	0.775	0.00288	0.000564	3.2E-07	True
IL6R	asthma	rs61812598	1_154420087	1	154420087	A	G	P08887	ENSG00000160712	897	0.42	0.727	0.0407	4.86E-62	0.998	991	0.378	0.739	0.0404	9.9E-65	1	selfReported_n_1130	0.00284	0.000696	4.58E-05	1	0.41	0.00385	0.000965	6.59E-05	True
TNFRSF10A	L81 Other disorders of pigmentation	0	8_23059324	8	23059324	G	C	O00220	ENSG00000104689	887	0.404	0.509	0.0452	8.93E-28	0.995	971	0.481	0.405	0.0447	6.18E-19	0.994	clinical_c_L81	0.000397	9.65E-05	3.94E-05	1	0.47	0.00099	0.000261	0.000151	True
IL18R1	Lymphocyte percentage	rs3755274	2_103002395	2	103002395	G	A	Q13478	ENSG00000115604	894	0.724	-0.798	0.046	5.5E-59	0.998	982	0.816	-0.789	0.0537	2.42E-44	1	30180-0.0	0.142	0.0176	8.64E-16	0.998	0.775	-0.18	0.0255	1.36E-12	True
LGALS3	Platelet distribution width	rs76790102	14_55569578	14	55569578	T	C	P17931	ENSG00000131981	896	0.096	-0.596	0.0766	1.94E-14	0.964	991	0.09	-0.629	0.0764	5.69E-16	0.987	30110-0.0	-0.00768	0.00181	2.3E-05	0.98	0.084	0.0124	0.00324	0.000133	True
IL6R	Haematocrit percentage	rs61812598	1_154420087	1	154420087	A	G	P08887	ENSG00000160712	897	0.42	0.727	0.0407	4.86E-62	0.998	991	0.378	0.739	0.0404	9.9E-65	1	30030-0.0	0.0219	0.00586	0.000181	1	0.41	0.0298	0.0081	0.000234	True
IL1RL1	Mean corpuscular volume	rs1420101	2_102957716	2	102957716	T	C	Q01638	ENSG00000115602	896	0.325	-0.531	0.0488	3.7E-26	0.993	985	0.399	-0.446	0.043	5.56E-24	0.999	30040-0.0	0.0374	0.00877	1.98E-05	1	0.384	-0.0846	0.0213	6.81E-05	True
IDUA	disc problem	rs4690163	4_975137	4	975137	C	T	P35475	ENSG00000127415	886	0.657	0.379	0.0488	2.1E-14	0.983	971	0.597	0.498	0.0438	2.98E-28	0.986	selfReported_n_1595	0.0012	0.000314	0.000133	0.995	0.64	0.00243	0.000666	0.000262	True
THBS2	White blood cell (leukocyte) count	rs73041853	6_169603998	6	169603998	A	G	P35442	ENSG00000186340	883	0.109	0.695	0.0732	1.45E-20	0.997	969	0.089	0.703	0.0804	9.74E-18	0.999	30000-0.0	0.0276	0.00702	8.48E-05	0.997	0.099	0.0398	0.011	0.000282	True
IL6R	Mean sphered cell volume	rs61812598	1_154420087	1	154420087	A	G	P08887	ENSG00000160712	897	0.42	0.727	0.0407	4.86E-62	0.998	991	0.378	0.739	0.0404	9.9E-65	1	30270-0.0	0.0503	0.01	5.25E-07	1	0.41	0.0683	0.0141	1.22E-06	True
CCL24	Platelet count	0	7_75479208	7	75479208	G	A	O00175	ENSG00000106178	899	0.9	-1.17	0.0692	4.49E-56	0.96	992	0.905	-0.996	0.0705	1.74E-41	0.988	30080-0.0	0.852	0.192	8.8E-06	0.992	0.905	-0.86	0.202	2.03E-05	True
DLK1	White blood cell (leukocyte) count	0	14_101176212	14	101176212	C	G	P80370	ENSG00000185559	897	0.663	0.362	0.0494	4.46E-13	0.978	993	0.646	0.436	0.0469	9.95E-20	0.993	30000-0.0	0.0201	0.00446	6.85E-06	0.993	0.675	0.0466	0.0114	4.22E-05	True
LGALS3	Mean corpuscular haemoglobin	rs76790102	14_55569578	14	55569578	T	C	P17931	ENSG00000131981	896	0.096	-0.596	0.0766	1.94E-14	0.964	991	0.09	-0.629	0.0764	5.69E-16	0.987	30050-0.0	-0.0347	0.00658	1.36E-07	0.98	0.084	0.0559	0.0124	6.65E-06	True
TFRC	Reticulocyte percentage	rs9852883	3_195792905	3	195792905	C	A	P02786	ENSG00000072274	899	0.593	-0.373	0.0461	1.52E-15	0.998	993	0.539	-0.335	0.0436	4.04E-14	0.998	30240-0.0	0.0076	0.00187	5.09E-05	0.999	0.565	-0.0231	0.00633	0.000269	True
TNFRSF10A	Mean reticulocyte volume	0	8_23059324	8	23059324	G	C	O00220	ENSG00000104689	887	0.404	0.509	0.0452	8.93E-28	0.995	971	0.481	0.405	0.0447	6.18E-19	0.994	30260-0.0	-0.0622	0.0151	3.78E-05	1	0.47	-0.155	0.0409	0.000146	True
IL16	Platelet count	rs4778639	15_81600451	15	81600451	G	T	Q14005	ENSG00000172349	887	0.052	-1.28	0.101	7.31E-34	0.953	971	0.097	-1.15	0.0664	2.55E-58	0.989	30080-0.0	0.781	0.192	4.81E-05	1	0.093	-0.684	0.172	7.2E-05	True
LGALS3	Platelet count	rs76790102	14_55569578	14	55569578	T	C	P17931	ENSG00000131981	896	0.096	-0.596	0.0766	1.94E-14	0.964	991	0.09	-0.629	0.0764	5.69E-16	0.987	30080-0.0	1.01	0.199	3.72E-07	0.98	0.084	-1.63	0.372	1.14E-05	True
IL1RN	Neutrophil percentage	rs7574787	2_113837416	2	113837416	G	T	P18510	ENSG00000136689	887	0.765	-0.443	0.0565	1.18E-14	0.984	971	0.825	-0.26	0.0592	1.22E-05	0.998	30200-0.0	0.134	0.0217	7.68E-10	0.993	0.81	-0.54	0.144	0.000167	True
TNFRSF10A	Lymphocyte percentage	0	8_23059324	8	23059324	G	C	O00220	ENSG00000104689	887	0.404	0.509	0.0452	8.93E-28	0.995	971	0.481	0.405	0.0447	6.18E-19	0.994	30180-0.0	-0.067	0.0146	4.8E-06	1	0.47	-0.167	0.0405	3.58E-05	True
LGALS3	High light scatter reticulocyte count	rs76790102	14_55569578	14	55569578	T	C	P17931	ENSG00000131981	896	0.096	-0.596	0.0766	1.94E-14	0.964	991	0.09	-0.629	0.0764	5.69E-16	0.987	30300-0.0	-0.000186	3.65E-05	3.34E-07	0.98	0.084	0.0003	6.82E-05	1.08E-05	True
IL4R	Eosinophil percentage	rs8060025	16_27327214	16	27327214	G	T	P24394	ENSG00000077238	886	0.611	0.285	0.0485	6.05E-09	0.951	971	0.607	0.287	0.0464	8.93E-10	0.989	30210-0.0	-0.0309	0.00379	3.15E-16	0.996	0.61	-0.111	0.0219	4.18E-07	True
THBS2	Platelet count	rs73041853	6_169603998	6	169603998	A	G	P35442	ENSG00000186340	883	0.109	0.695	0.0732	1.45E-20	0.997	969	0.089	0.703	0.0804	9.74E-18	0.999	30080-0.0	0.801	0.184	1.37E-05	0.997	0.099	1.16	0.293	8E-05	True
THBS2	Platelet crit	rs73041853	6_169603998	6	169603998	A	G	P35442	ENSG00000186340	883	0.109	0.695	0.0732	1.45E-20	0.997	969	0.089	0.703	0.0804	9.74E-18	0.999	30090-0.0	0.000598	0.000151	7.46E-05	0.997	0.099	0.000862	0.000236	0.000257	True
CXCL6	Monocyte percentage	rs6446960	4_74638447	4	74638447	T	C	P80162	ENSG00000124875	894	0.514	0.522	0.0437	7.94E-31	0.969	982	0.393	0.418	0.0446	4.49E-20	0.996	30190-0.0	-0.0399	0.00545	2.41E-13	0.995	0.43	-0.0965	0.0165	5.32E-09	True
LGALS3	Eosinophil percentage	rs76790102	14_55569578	14	55569578	T	C	P17931	ENSG00000131981	896	0.096	-0.596	0.0766	1.94E-14	0.964	991	0.09	-0.629	0.0764	5.69E-16	0.987	30210-0.0	0.038	0.00671	1.46E-08	0.98	0.084	-0.0613	0.0129	2.18E-06	True
CXCL6	Arm predicted mass (left)	rs6446960	4_74638447	4	74638447	T	C	P80162	ENSG00000124875	894	0.514	0.522	0.0437	7.94E-31	0.969	982	0.393	0.418	0.0446	4.49E-20	0.996	23126-0.0	0.00341	0.000875	9.86E-05	0.995	0.43	0.00824	0.00226	0.000276	True
LTA	high cholesterol	0	6_31540757	6	31540757	C	A	P01374	ENSG00000226979	894	0.078	-1.25	0.0806	1.28E-48	0.968	981	0.04	-1.36	0.112	2.08E-31	0.963	selfReported_n_1536	0.00564	0.00142	6.84E-05	1	0.063	-0.00418	0.0011	0.000141	True
DLK1	Neutrophil count	0	14_101176212	14	101176212	C	G	P80370	ENSG00000185559	897	0.663	0.362	0.0494	4.46E-13	0.978	993	0.646	0.436	0.0469	9.95E-20	0.993	30140-0.0	0.0147	0.00301	1.12E-06	0.993	0.675	0.0341	0.00781	1.29E-05	True
CXCL6	Arm fat-free mass (right)	rs6446960	4_74638447	4	74638447	T	C	P80162	ENSG00000124875	894	0.514	0.522	0.0437	7.94E-31	0.969	982	0.393	0.418	0.0446	4.49E-20	0.996	23121-0.0	0.00338	0.000869	0.000102	0.995	0.43	0.00816	0.00225	0.000282	True
CXCL6	Trunk fat-free mass	rs6446960	4_74638447	4	74638447	T	C	P80162	ENSG00000124875	894	0.514	0.522	0.0437	7.94E-31	0.969	982	0.393	0.418	0.0446	4.49E-20	0.996	23129-0.0	0.0259	0.00623	3.22E-05	0.995	0.43	0.0626	0.0163	0.000121	True
TNFRSF10A	Mean sphered cell volume	0	8_23059324	8	23059324	G	C	O00220	ENSG00000104689	887	0.404	0.509	0.0452	8.93E-28	0.995	971	0.481	0.405	0.0447	6.18E-19	0.994	30270-0.0	-0.0433	0.00998	1.46E-05	1	0.47	-0.108	0.0273	7.55E-05	True
CXCL6	Trunk predicted mass	rs6446960	4_74638447	4	74638447	T	C	P80162	ENSG00000124875	894	0.514	0.522	0.0437	7.94E-31	0.969	982	0.393	0.418	0.0446	4.49E-20	0.996	23130-0.0	0.0252	0.00597	2.44E-05	0.995	0.43	0.0609	0.0157	9.95E-05	True
CXCL6	Arm predicted mass (right)	rs6446960	4_74638447	4	74638447	T	C	P80162	ENSG00000124875	894	0.514	0.522	0.0437	7.94E-31	0.969	982	0.393	0.418	0.0446	4.49E-20	0.996	23122-0.0	0.00325	0.000819	7.4E-05	0.995	0.43	0.00785	0.00213	0.000223	True
IL4R	Eosinophil count	rs8060025	16_27327214	16	27327214	G	T	P24394	ENSG00000077238	886	0.611	0.285	0.0485	6.05E-09	0.951	971	0.607	0.287	0.0464	8.93E-10	0.989	30150-0.0	-0.00218	0.000281	8.73E-15	0.996	0.61	-0.00781	0.00157	6.94E-07	True
BLMH	Arm fat percentage (right)	rs73268099	17_28592445	17	28592445	G	C	Q13867	ENSG00000108578	875	0.32	0.33	0.0495	4.18E-11	0.997	964	0.389	0.584	0.0423	6.75E-40	1	23119-0.0	0.0598	0.0156	0.000132	1	0.33	0.103	0.0278	0.000213	True
BLMH	Arm fat percentage (left)	rs73268099	17_28592445	17	28592445	G	C	Q13867	ENSG00000108578	875	0.32	0.33	0.0495	4.18E-11	0.997	964	0.389	0.584	0.0423	6.75E-40	1	23123-0.0	0.0615	0.0158	9.38E-05	1	0.33	0.106	0.028	0.000158	True
FGF5	Number of self-reported non-cancer illnesses	rs11099097	4_81167309	4	81167309	T	C	P12034	ENSG00000138675	768	0.326	0.348	0.0526	5.84E-11	0.983	737	0.266	0.289	0.0569	4.38E-07	0.994	135-0.0	0.0252	0.00421	2.24E-09	0.988	0.293	0.0904	0.0225	5.73E-05	True
FGF5	hypertension	rs11099097	4_81167309	4	81167309	T	C	P12034	ENSG00000138675	768	0.326	0.348	0.0526	5.84E-11	0.983	737	0.266	0.289	0.0569	4.38E-07	0.994	selfReported_n_1081	0.0201	0.000985	3.75E-92	0.988	0.293	0.072	0.014	2.98E-07	True
CXCL1	Lymphocyte percentage	rs3097411	4_74738454	4	74738454	G	C	P09341	ENSG00000163739	887	0.265	0.366	0.0544	3.04E-11	0.998	971	0.216	0.464	0.052	2.33E-18	0.997	30180-0.0	-0.112	0.0174	1.1E-10	0.99	0.234	-0.244	0.0462	1.21E-07	True
TFRC	Mean reticulocyte volume	rs9852883	3_195792905	3	195792905	C	A	P02786	ENSG00000072274	899	0.593	-0.373	0.0461	1.52E-15	0.998	993	0.539	-0.335	0.0436	4.04E-14	0.998	30260-0.0	0.0872	0.0151	7.87E-09	0.999	0.565	-0.265	0.0565	2.73E-06	True
FGF5	Haematocrit percentage	rs11099097	4_81167309	4	81167309	T	C	P12034	ENSG00000138675	768	0.326	0.348	0.0526	5.84E-11	0.983	737	0.266	0.289	0.0569	4.38E-07	0.994	30030-0.0	0.0527	0.00638	1.45E-16	0.988	0.293	0.189	0.042	6.86E-06	True
FGF5	Red blood cell (erythrocyte) count	rs11099097	4_81167309	4	81167309	T	C	P12034	ENSG00000138675	768	0.326	0.348	0.0526	5.84E-11	0.983	737	0.266	0.289	0.0569	4.38E-07	0.994	30010-0.0	0.00696	0.000759	4.97E-20	0.988	0.293	0.025	0.0054	3.86E-06	True
LGALS3	Mean platelet (thrombocyte) volume	rs76790102	14_55569578	14	55569578	T	C	P17931	ENSG00000131981	896	0.096	-0.596	0.0766	1.94E-14	0.964	991	0.09	-0.629	0.0764	5.69E-16	0.987	30100-0.0	-0.0684	0.00358	2.45E-81	0.98	0.084	0.11	0.0144	1.7E-14	True
BLMH	Arm fat mass (right)	rs73268099	17_28592445	17	28592445	G	C	Q13867	ENSG00000108578	875	0.32	0.33	0.0495	4.18E-11	0.997	964	0.389	0.584	0.0423	6.75E-40	1	23120-0.0	0.00564	0.0013	1.4E-05	1	0.33	0.0097	0.00233	3.11E-05	True
CXCL6	Whole body water mass	rs6446960	4_74638447	4	74638447	T	C	P80162	ENSG00000124875	894	0.514	0.522	0.0437	7.94E-31	0.969	982	0.393	0.418	0.0446	4.49E-20	0.996	23102-0.0	0.0358	0.00895	6.18E-05	0.995	0.43	0.0866	0.0233	0.000195	True
FGF5	Haemoglobin concentration	rs11099097	4_81167309	4	81167309	T	C	P12034	ENSG00000138675	768	0.326	0.348	0.0526	5.84E-11	0.983	737	0.266	0.289	0.0569	4.38E-07	0.994	30020-0.0	0.0176	0.00217	6.41E-16	0.988	0.293	0.063	0.0141	7.8E-06	True
TFRC	High light scatter reticulocyte percentage	rs9852883	3_195792905	3	195792905	C	A	P02786	ENSG00000072274	899	0.593	-0.373	0.0461	1.52E-15	0.998	993	0.539	-0.335	0.0436	4.04E-14	0.998	30290-0.0	0.00299	0.000681	1.12E-05	0.999	0.565	-0.00909	0.00235	0.000106	True
CXCL6	Basal metabolic rate	rs6446960	4_74638447	4	74638447	T	C	P80162	ENSG00000124875	894	0.514	0.522	0.0437	7.94E-31	0.969	982	0.393	0.418	0.0446	4.49E-20	0.996	23105-0.0	6.48	1.64	7.63E-05	0.995	0.43	15.7	4.25	0.000228	True
FGF5	I10-I15 Hypertensive diseases	rs11099097	4_81167309	4	81167309	T	C	P12034	ENSG00000138675	768	0.326	0.348	0.0526	5.84E-11	0.983	737	0.266	0.289	0.0569	4.38E-07	0.994	clinical_c_Block_I10-I15	0.0123	0.000884	4.34E-44	0.988	0.293	0.0442	0.0089	6.99E-07	True
BLMH	Arm fat mass (left)	rs73268099	17_28592445	17	28592445	G	C	Q13867	ENSG00000108578	875	0.32	0.33	0.0495	4.18E-11	0.997	964	0.389	0.584	0.0423	6.75E-40	1	23124-0.0	0.00637	0.00145	1.15E-05	1	0.33	0.011	0.00261	2.64E-05	True
CXCL6	Whole body fat-free mass	rs6446960	4_74638447	4	74638447	T	C	P80162	ENSG00000124875	894	0.514	0.522	0.0437	7.94E-31	0.969	982	0.393	0.418	0.0446	4.49E-20	0.996	23101-0.0	0.0487	0.0121	6E-05	0.995	0.43	0.118	0.0316	0.000191	True
FGF5	I10 Essential (primary) hypertension	rs11099097	4_81167309	4	81167309	T	C	P12034	ENSG00000138675	768	0.326	0.348	0.0526	5.84E-11	0.983	737	0.266	0.289	0.0569	4.38E-07	0.994	clinical_c_I10	0.0122	0.000883	1.23E-43	0.988	0.293	0.0439	0.00885	7.1E-07	True
CXCL6	Eosinophil percentage	rs6446960	4_74638447	4	74638447	T	C	P80162	ENSG00000124875	894	0.514	0.522	0.0437	7.94E-31	0.969	982	0.393	0.418	0.0446	4.49E-20	0.996	30210-0.0	-0.0223	0.00374	2.4E-09	0.995	0.43	-0.0539	0.0106	3.55E-07	True
IL4R	asthma	rs8060025	16_27327214	16	27327214	G	T	P24394	ENSG00000077238	886	0.611	0.285	0.0485	6.05E-09	0.951	971	0.607	0.287	0.0464	8.93E-10	0.989	selfReported_n_1130	-0.00407	0.0007	6.03E-09	0.996	0.61	-0.0146	0.00335	1.37E-05	True
FCGR2B	inflammatory bowel disease	rs4657041	1_161478859	1	161478859	C	T	P31994	ENSG00000072694	846	0.415	0.895	0.0393	8.2E-93	0.999	927	0.589	0.85	0.0405	5.49E-81	1	selfReported_n_1521	-0.0012	0.000204	4.46E-09	0.994	0.535	-0.00141	0.000249	1.49E-08	True
IL18R1	malabsorption/coeliac disease	rs3755274	2_103002395	2	103002395	G	A	Q13478	ENSG00000115604	894	0.724	-0.798	0.046	5.5E-59	0.998	982	0.816	-0.789	0.0537	2.42E-44	1	selfReported_n_1516	-0.000737	0.000174	2.2E-05	0.998	0.775	0.000939	0.000229	4.21E-05	True
FCGR2B	Basophil count	rs4657041	1_161478859	1	161478859	C	T	P31994	ENSG00000072694	846	0.415	0.895	0.0393	8.2E-93	0.999	927	0.589	0.85	0.0405	5.49E-81	1	30160-0.0	0.000768	0.00011	2.57E-12	0.994	0.535	0.000906	0.000136	2.84E-11	True
LPL	Mean corpuscular haemoglobin concentration	rs77237194	8_19865455	8	19865455	T	A	P06858	ENSG00000175445	803	0.081	-0.57	0.0894	2.84E-10	0.985	971	0.084	-0.337	0.0815	3.81E-05	1	30060-0.0	-0.026	0.00365	1.12E-12	0.998	0.101	0.0816	0.0216	0.000153	True
IL18R1	Mean corpuscular volume	rs3755274	2_103002395	2	103002395	G	A	Q13478	ENSG00000115604	894	0.724	-0.798	0.046	5.5E-59	0.998	982	0.816	-0.789	0.0537	2.42E-44	1	30040-0.0	0.0428	0.0103	2.99E-05	0.998	0.775	-0.0546	0.0135	5.48E-05	True
BLMH	Leg fat percentage (left)	rs73268099	17_28592445	17	28592445	G	C	Q13867	ENSG00000108578	875	0.32	0.33	0.0495	4.18E-11	0.997	964	0.389	0.584	0.0423	6.75E-40	1	23115-0.0	0.0461	0.0109	2.3E-05	1	0.33	0.0792	0.0195	4.73E-05	True
IL6R	Mean corpuscular volume	rs61812598	1_154420087	1	154420087	A	G	P08887	ENSG00000160712	897	0.42	0.727	0.0407	4.86E-62	0.998	991	0.378	0.739	0.0404	9.9E-65	1	30040-0.0	0.0653	0.00833	4.66E-15	1	0.41	0.0886	0.0123	5.03E-13	True
IL6R	Platelet distribution width	rs61812598	1_154420087	1	154420087	A	G	P08887	ENSG00000160712	897	0.42	0.727	0.0407	4.86E-62	0.998	991	0.378	0.739	0.0404	9.9E-65	1	30110-0.0	-0.00453	0.00102	8.66E-06	1	0.41	-0.00615	0.00142	1.46E-05	True
BLMH	Leg fat percentage (right)	rs73268099	17_28592445	17	28592445	G	C	Q13867	ENSG00000108578	875	0.32	0.33	0.0495	4.18E-11	0.997	964	0.389	0.584	0.0423	6.75E-40	1	23111-0.0	0.0484	0.0115	2.37E-05	1	0.33	0.0833	0.0205	4.83E-05	True
FCGR2B	Red blood cell (erythrocyte) count	rs4657041	1_161478859	1	161478859	C	T	P31994	ENSG00000072694	846	0.415	0.895	0.0393	8.2E-93	0.999	927	0.589	0.85	0.0405	5.49E-81	1	30010-0.0	-0.00413	0.000686	1.82E-09	0.994	0.535	-0.00487	0.00084	6.89E-09	True
BLMH	Body fat percentage	rs73268099	17_28592445	17	28592445	G	C	Q13867	ENSG00000108578	875	0.32	0.33	0.0495	4.18E-11	0.997	964	0.389	0.584	0.0423	6.75E-40	1	23099-0.0	0.0526	0.0132	6.33E-05	1	0.33	0.0905	0.0234	0.000112	True
TFRC	Red blood cell (erythrocyte) count	rs9852883	3_195792905	3	195792905	C	A	P02786	ENSG00000072274	899	0.593	-0.373	0.0461	1.52E-15	0.998	993	0.539	-0.335	0.0436	4.04E-14	0.998	30010-0.0	-0.00893	0.000689	2.06E-38	0.999	0.565	0.0271	0.00404	1.9E-11	True
LGALS3	Mean corpuscular volume	rs76790102	14_55569578	14	55569578	T	C	P17931	ENSG00000131981	896	0.096	-0.596	0.0766	1.94E-14	0.964	991	0.09	-0.629	0.0764	5.69E-16	0.987	30040-0.0	-0.0834	0.0155	7.46E-08	0.98	0.084	0.134	0.0294	4.88E-06	True
IL6R	Haemoglobin concentration	rs61812598	1_154420087	1	154420087	A	G	P08887	ENSG00000160712	897	0.42	0.727	0.0407	4.86E-62	0.998	991	0.378	0.739	0.0404	9.9E-65	1	30020-0.0	0.00903	0.00199	5.53E-06	1	0.41	0.0123	0.00277	9.74E-06	True
IL6R	Mean corpuscular haemoglobin	rs61812598	1_154420087	1	154420087	A	G	P08887	ENSG00000160712	897	0.42	0.727	0.0407	4.86E-62	0.998	991	0.378	0.739	0.0404	9.9E-65	1	30050-0.0	0.0252	0.00354	1.06E-12	1	0.41	0.0342	0.00514	2.8E-11	True
IL18R1	Mean sphered cell volume	rs3755274	2_103002395	2	103002395	G	A	Q13478	ENSG00000115604	894	0.724	-0.798	0.046	5.5E-59	0.998	982	0.816	-0.789	0.0537	2.42E-44	1	30270-0.0	0.0542	0.012	6.35E-06	0.998	0.775	-0.069	0.0159	1.46E-05	True
TFRC	Red blood cell (erythrocyte) distribution width	rs9852883	3_195792905	3	195792905	C	A	P02786	ENSG00000072274	899	0.593	-0.373	0.0461	1.52E-15	0.998	993	0.539	-0.335	0.0436	4.04E-14	0.998	30070-0.0	-0.0332	0.00196	3.72E-64	0.999	0.565	0.101	0.0142	1.21E-12	True
BLMH	Leg fat mass (right)	rs73268099	17_28592445	17	28592445	G	C	Q13867	ENSG00000108578	875	0.32	0.33	0.0495	4.18E-11	0.997	964	0.389	0.584	0.0423	6.75E-40	1	23112-0.0	0.0149	0.00329	6.09E-06	1	0.33	0.0256	0.00593	1.55E-05	True
FCGR2B	Neutrophil percentage	rs4657041	1_161478859	1	161478859	C	T	P31994	ENSG00000072694	846	0.415	0.895	0.0393	8.2E-93	0.999	927	0.589	0.85	0.0405	5.49E-81	1	30200-0.0	-0.0647	0.0172	0.000161	0.994	0.535	-0.0764	0.0205	0.000197	True
BLMH	Leg fat mass (left)	rs73268099	17_28592445	17	28592445	G	C	Q13867	ENSG00000108578	875	0.32	0.33	0.0495	4.18E-11	0.997	964	0.389	0.584	0.0423	6.75E-40	1	23116-0.0	0.0148	0.00321	4.06E-06	1	0.33	0.0255	0.0058	1.11E-05	True
LGALS3	Platelet crit	rs76790102	14_55569578	14	55569578	T	C	P17931	ENSG00000131981	896	0.096	-0.596	0.0766	1.94E-14	0.964	991	0.09	-0.629	0.0764	5.69E-16	0.987	30090-0.0	-0.000837	0.000163	2.97E-07	0.98	0.084	0.00135	0.000306	1.01E-05	True
DLK1	Mean platelet (thrombocyte) volume	0	14_101176212	14	101176212	C	G	P80370	ENSG00000185559	897	0.663	0.362	0.0494	4.46E-13	0.978	993	0.646	0.436	0.0469	9.95E-20	0.993	30100-0.0	0.0124	0.0021	4.17E-09	0.993	0.675	0.0287	0.00571	5.08E-07	True
LPL	High light scatter reticulocyte count	rs77237194	8_19865455	8	19865455	T	A	P06858	ENSG00000175445	803	0.081	-0.57	0.0894	2.84E-10	0.985	971	0.084	-0.337	0.0815	3.81E-05	1	30300-0.0	-0.000235	3.33E-05	1.68E-12	0.998	0.101	0.000739	0.000195	0.000158	True
TFRC	Mean corpuscular haemoglobin concentration	rs9852883	3_195792905	3	195792905	C	A	P02786	ENSG00000072274	899	0.593	-0.373	0.0461	1.52E-15	0.998	993	0.539	-0.335	0.0436	4.04E-14	0.998	30060-0.0	0.0197	0.00221	5.11E-19	0.999	0.565	-0.0599	0.0101	3.38E-09	True
TFRC	Immature reticulocyte fraction	rs9852883	3_195792905	3	195792905	C	A	P02786	ENSG00000072274	899	0.593	-0.373	0.0461	1.52E-15	0.998	993	0.539	-0.335	0.0436	4.04E-14	0.998	30280-0.0	0.000684	0.000122	1.85E-08	0.999	0.565	-0.00208	0.00045	3.96E-06	True
SIRPA	Platelet distribution width	rs4813319	20_1893747	20	1893747	C	T	P78324	ENSG00000198053	891	0.386	-0.796	0.0414	4.6E-70	0.99	983	0.376	-0.781	0.0399	2.02E-72	0.996	30110-0.0	-0.0045	0.00103	1.25E-05	0.995	0.38	0.00577	0.00135	1.91E-05	True
FCGR2B	Haematocrit percentage	rs4657041	1_161478859	1	161478859	C	T	P31994	ENSG00000072694	846	0.415	0.895	0.0393	8.2E-93	0.999	927	0.589	0.85	0.0405	5.49E-81	1	30030-0.0	-0.0338	0.0058	5.65E-09	0.994	0.535	-0.0399	0.00708	1.84E-08	True
TFRC	Mean sphered cell volume	rs9852883	3_195792905	3	195792905	C	A	P02786	ENSG00000072274	899	0.593	-0.373	0.0461	1.52E-15	0.998	993	0.539	-0.335	0.0436	4.04E-14	0.998	30270-0.0	0.0959	0.00997	6.95E-22	0.999	0.565	-0.291	0.0478	1.07E-09	True
DLK1	Platelet distribution width	0	14_101176212	14	101176212	C	G	P80370	ENSG00000185559	897	0.663	0.362	0.0494	4.46E-13	0.978	993	0.646	0.436	0.0469	9.95E-20	0.993	30110-0.0	0.00589	0.00106	3.19E-08	0.993	0.675	0.0137	0.00285	1.54E-06	True
BLMH	Whole body fat mass	rs73268099	17_28592445	17	28592445	G	C	Q13867	ENSG00000108578	875	0.32	0.33	0.0495	4.18E-11	0.997	964	0.389	0.584	0.0423	6.75E-40	1	23100-0.0	0.0851	0.0192	9.65E-06	1	0.33	0.146	0.0346	2.27E-05	True
FCGR2B	Basophil percentage	rs4657041	1_161478859	1	161478859	C	T	P31994	ENSG00000072694	846	0.415	0.895	0.0393	8.2E-93	0.999	927	0.589	0.85	0.0405	5.49E-81	1	30220-0.0	0.0103	0.0013	2.34E-15	0.994	0.535	0.0121	0.00164	1.11E-13	True
TFRC	Mean corpuscular volume	rs9852883	3_195792905	3	195792905	C	A	P02786	ENSG00000072274	899	0.593	-0.373	0.0461	1.52E-15	0.998	993	0.539	-0.335	0.0436	4.04E-14	0.998	30040-0.0	0.176	0.00828	4.26E-100	0.999	0.565	-0.534	0.0728	2.18E-13	True
FCGR2B	Platelet distribution width	rs4657041	1_161478859	1	161478859	C	T	P31994	ENSG00000072694	846	0.415	0.895	0.0393	8.2E-93	0.999	927	0.589	0.85	0.0405	5.49E-81	1	30110-0.0	-0.00403	0.00101	6.28E-05	0.994	0.535	-0.00475	0.00121	8.15E-05	True
IL1R2	Standing height	rs3218848	2_102624226	2	102624226	A	G	P27930	ENSG00000115590	895	0.403	-0.438	0.047	6.91E-20	0.992	991	0.448	-0.245	0.0444	4.11E-08	0.997	50-0.0	0.055	0.0114	1.3E-06	0.994	0.396	-0.231	0.0615	0.000169	True
DLK1	Mean corpuscular haemoglobin	0	14_101176212	14	101176212	C	G	P80370	ENSG00000185559	897	0.663	0.362	0.0494	4.46E-13	0.978	993	0.646	0.436	0.0469	9.95E-20	0.993	30050-0.0	-0.0223	0.00386	7.66E-09	0.993	0.675	-0.0518	0.0104	7.02E-07	True
PDCD1LG2	Eosinophil count	rs10975152	9_5502492	9	5502492	A	C	Q9BQ51	ENSG00000197646	886	0.319	0.349	0.0498	4.49E-12	0.978	970	0.314	0.325	0.0485	3.46E-11	0.993	30150-0.0	0.00148	0.000296	5.6E-07	0.976	0.333	0.00465	0.00114	4.15E-05	True
LPL	Reticulocyte percentage	rs77237194	8_19865455	8	19865455	T	A	P06858	ENSG00000175445	803	0.081	-0.57	0.0894	2.84E-10	0.985	971	0.084	-0.337	0.0815	3.81E-05	1	30240-0.0	-0.019	0.00308	7.62E-10	0.998	0.101	0.0596	0.0164	0.000279	True
IL12B	psoriatic arthropathy	rs4921487	5_158796325	5	158796325	G	A	P29460	ENSG00000113302	894	0.717	0.48	0.0509	2.83E-20	0.989	982	0.682	0.471	0.0456	7E-24	0.998	selfReported_n_1540	-0.000496	0.000104	1.73E-06	0.998	0.68	-0.00106	0.000242	1.18E-05	True
IL1RN	Neutrophil count	rs7574787	2_113837416	2	113837416	G	T	P18510	ENSG00000136689	887	0.765	-0.443	0.0565	1.18E-14	0.984	971	0.825	-0.26	0.0592	1.22E-05	0.998	30140-0.0	0.0296	0.00362	3.04E-16	0.993	0.81	-0.12	0.0294	4.61E-05	True
LPL	Red blood cell (erythrocyte) distribution width	rs77237194	8_19865455	8	19865455	T	A	P06858	ENSG00000175445	803	0.081	-0.57	0.0894	2.84E-10	0.985	971	0.084	-0.337	0.0815	3.81E-05	1	30070-0.0	0.0371	0.00321	5.91E-31	0.998	0.101	-0.117	0.0283	3.73E-05	True
CXCL6	White blood cell (leukocyte) count	rs6446960	4_74638447	4	74638447	T	C	P80162	ENSG00000124875	894	0.514	0.522	0.0437	7.94E-31	0.969	982	0.393	0.418	0.0446	4.49E-20	0.996	30000-0.0	0.0455	0.00423	4.95E-27	0.995	0.43	0.11	0.0154	8.64E-13	True
LGALS3	Eosinophil count	rs76790102	14_55569578	14	55569578	T	C	P17931	ENSG00000131981	896	0.096	-0.596	0.0766	1.94E-14	0.964	991	0.09	-0.629	0.0764	5.69E-16	0.987	30150-0.0	0.00233	0.000498	2.95E-06	0.98	0.084	-0.00376	0.000911	3.71E-05	True
TFRC	Mean corpuscular haemoglobin	rs9852883	3_195792905	3	195792905	C	A	P02786	ENSG00000072274	899	0.593	-0.373	0.0461	1.52E-15	0.998	993	0.539	-0.335	0.0436	4.04E-14	0.998	30050-0.0	0.0784	0.00351	3.63E-110	0.999	0.565	-0.238	0.0323	1.62E-13	True
LPL	Reticulocyte count	rs77237194	8_19865455	8	19865455	T	A	P06858	ENSG00000175445	803	0.081	-0.57	0.0894	2.84E-10	0.985	971	0.084	-0.337	0.0815	3.81E-05	1	30250-0.0	-0.000911	0.000132	5.79E-12	0.998	0.101	0.00286	0.000762	0.000174	True
LTA	Hand grip strength (right)	0	6_31540757	6	31540757	C	A	P01374	ENSG00000226979	894	0.078	-1.25	0.0806	1.28E-48	0.968	981	0.04	-1.36	0.112	2.08E-31	0.963	47-0.0	-0.122	0.0321	0.000134	1	0.063	0.0908	0.0248	0.000247	True
DLK1	Mean reticulocyte volume	0	14_101176212	14	101176212	C	G	P80370	ENSG00000185559	897	0.663	0.362	0.0494	4.46E-13	0.978	993	0.646	0.436	0.0469	9.95E-20	0.993	30260-0.0	-0.115	0.0161	9.86E-13	0.993	0.675	-0.267	0.0466	1.06E-08	True
IL12B	Platelet distribution width	rs4921487	5_158796325	5	158796325	G	A	P29460	ENSG00000113302	894	0.717	0.48	0.0509	2.83E-20	0.989	982	0.682	0.471	0.0456	7E-24	0.998	30110-0.0	0.00499	0.00107	3.3E-06	0.998	0.68	0.0107	0.0025	1.86E-05	True
IL18R1	Ease of skin tanning	rs3755274	2_103002395	2	103002395	G	A	Q13478	ENSG00000115604	894	0.724	-0.798	0.046	5.5E-59	0.998	982	0.816	-0.789	0.0537	2.42E-44	1	1727-0.0	-0.0109	0.00243	8.01E-06	0.998	0.775	0.0138	0.00322	1.77E-05	True
PDCD1LG2	Eosinophil percentage	rs10975152	9_5502492	9	5502492	A	C	Q9BQ51	ENSG00000197646	886	0.319	0.349	0.0498	4.49E-12	0.978	970	0.314	0.325	0.0485	3.46E-11	0.993	30210-0.0	0.0185	0.00399	3.55E-06	0.976	0.333	0.0583	0.0149	9.72E-05	True
BLMH	Trunk fat mass	rs73268099	17_28592445	17	28592445	G	C	Q13867	ENSG00000108578	875	0.32	0.33	0.0495	4.18E-11	0.997	964	0.389	0.584	0.0423	6.75E-40	1	23128-0.0	0.0444	0.0107	3.37E-05	1	0.33	0.0764	0.0191	6.53E-05	True
DLK1	Mean corpuscular volume	0	14_101176212	14	101176212	C	G	P80370	ENSG00000185559	897	0.663	0.362	0.0494	4.46E-13	0.978	993	0.646	0.436	0.0469	9.95E-20	0.993	30040-0.0	-0.0638	0.0091	2.37E-12	0.993	0.675	-0.148	0.0262	1.52E-08	True
DLK1	Mean sphered cell volume	0	14_101176212	14	101176212	C	G	P80370	ENSG00000185559	897	0.663	0.362	0.0494	4.46E-13	0.978	993	0.646	0.436	0.0469	9.95E-20	0.993	30270-0.0	-0.0745	0.0106	2.48E-12	0.993	0.675	-0.173	0.0306	1.55E-08	True
IL2RA	E03 Other hypothyroidism	rs11256335	10_6055222	10	6055222	A	T	P01589	ENSG00000134460	898	0.247	0.34	0.0538	3.96E-10	0.981	992	0.245	0.355	0.0501	2.58E-12	0.997	clinical_c_E03	-0.00221	0.000462	1.75E-06	0.985	0.243	-0.00634	0.00157	5.3E-05	True
LPL	high cholesterol	rs77237194	8_19865455	8	19865455	T	A	P06858	ENSG00000175445	803	0.081	-0.57	0.0894	2.84E-10	0.985	971	0.084	-0.337	0.0815	3.81E-05	1	selfReported_n_1536	-0.00815	0.00114	8.01E-13	0.998	0.101	0.0256	0.00675	0.000149	True
IL1RL1	J33 Nasal polyp	rs1420101	2_102957716	2	102957716	T	C	Q01638	ENSG00000115602	896	0.325	-0.531	0.0488	3.7E-26	0.993	985	0.399	-0.446	0.043	5.56E-24	0.999	clinical_c_J33	0.0012	0.000199	1.69E-09	1	0.384	-0.00271	0.000516	1.46E-07	True
CXCL6	Lymphocyte percentage	rs6446960	4_74638447	4	74638447	T	C	P80162	ENSG00000124875	894	0.514	0.522	0.0437	7.94E-31	0.969	982	0.393	0.418	0.0446	4.49E-20	0.996	30180-0.0	-0.173	0.0148	2.07E-31	0.995	0.43	-0.417	0.0565	1.48E-13	True
LTA	Mean corpuscular haemoglobin	0	6_31540757	6	31540757	C	A	P01374	ENSG00000226979	894	0.078	-1.25	0.0806	1.28E-48	0.968	981	0.04	-1.36	0.112	2.08E-31	0.963	30050-0.0	-0.0322	0.00747	1.68E-05	1	0.063	0.0239	0.00584	4.48E-05	True
IL12B	M07 Psoriatic and enteropathic arthropathies	rs4921487	5_158796325	5	158796325	G	A	P29460	ENSG00000113302	894	0.717	0.48	0.0509	2.83E-20	0.989	982	0.682	0.471	0.0456	7E-24	0.998	clinical_c_M07	-0.000397	9.77E-05	4.82E-05	0.998	0.68	-0.000851	0.000223	0.000135	True
TNFRSF10B	Mean sphered cell volume	rs59296513	8_22882293	8	22882293	A	G	O14763	ENSG00000120889	884	0.336	0.311	0.0499	6.42E-10	0.95	969	0.341	0.322	0.0473	1.74E-11	0.978	30270-0.0	0.0536	0.0108	6.12E-07	0.985	0.32	0.17	0.0414	3.96E-05	True
IL6R	Monocyte count	rs61812598	1_154420087	1	154420087	A	G	P08887	ENSG00000160712	897	0.42	0.727	0.0407	4.86E-62	0.998	991	0.378	0.739	0.0404	9.9E-65	1	30130-0.0	0.00312	0.00045	3.89E-12	1	0.41	0.00424	0.000652	7.55E-11	True
CXCL1	Neutrophil percentage	rs3097411	4_74738454	4	74738454	G	C	P09341	ENSG00000163739	887	0.265	0.366	0.0544	3.04E-11	0.998	971	0.216	0.464	0.052	2.33E-18	0.997	30200-0.0	0.137	0.0201	8.67E-12	0.99	0.234	0.3	0.0546	4.06E-08	True
LTA	Hand grip strength (left)	0	6_31540757	6	31540757	C	A	P01374	ENSG00000226979	894	0.078	-1.25	0.0806	1.28E-48	0.968	981	0.04	-1.36	0.112	2.08E-31	0.963	46-0.0	-0.131	0.032	4.41E-05	1	0.063	0.097	0.0249	9.78E-05	True
LTA	Mean corpuscular volume	0	6_31540757	6	31540757	C	A	P01374	ENSG00000226979	894	0.078	-1.25	0.0806	1.28E-48	0.968	981	0.04	-1.36	0.112	2.08E-31	0.963	30040-0.0	-0.0879	0.0176	5.97E-07	1	0.063	0.0652	0.014	3.4E-06	True
FCGR2B	Haemoglobin concentration	rs4657041	1_161478859	1	161478859	C	T	P31994	ENSG00000072694	846	0.415	0.895	0.0393	8.2E-93	0.999	927	0.589	0.85	0.0405	5.49E-81	1	30020-0.0	-0.0114	0.00197	7.99E-09	0.994	0.535	-0.0134	0.0024	2.48E-08	True
CXCL6	Neutrophil percentage	rs6446960	4_74638447	4	74638447	T	C	P80162	ENSG00000124875	894	0.514	0.522	0.0437	7.94E-31	0.969	982	0.393	0.418	0.0446	4.49E-20	0.996	30200-0.0	0.24	0.0171	1.34E-44	0.995	0.43	0.581	0.0737	3.27E-15	True
SFTPD	Mean platelet (thrombocyte) volume	rs721917	10_81706324	10	81706324	G	A	P35247	ENSG00000133661	757	0.367	-0.512	0.0517	3.88E-22	0.991	878	0.38	-0.464	0.0466	2.77E-22	0.996	30100-0.0	-0.00849	0.002	2.08E-05	1	0.421	0.0185	0.00468	7.75E-05	True
FCGR2B	Mean platelet (thrombocyte) volume	rs4657041	1_161478859	1	161478859	C	T	P31994	ENSG00000072694	846	0.415	0.895	0.0393	8.2E-93	0.999	927	0.589	0.85	0.0405	5.49E-81	1	30100-0.0	-0.0108	0.00201	8.13E-08	0.994	0.535	-0.0127	0.00244	1.9E-07	True
DLK1	Waist circumference	0	14_101176212	14	101176212	C	G	P80370	ENSG00000185559	897	0.663	0.362	0.0494	4.46E-13	0.978	993	0.646	0.436	0.0469	9.95E-20	0.993	48-0.0	-0.122	0.0255	1.74E-06	0.993	0.675	-0.283	0.0658	1.71E-05	True
IL6R	Red blood cell (erythrocyte) distribution width	rs61812598	1_154420087	1	154420087	A	G	P08887	ENSG00000160712	897	0.42	0.727	0.0407	4.86E-62	0.998	991	0.378	0.739	0.0404	9.9E-65	1	30070-0.0	-0.00944	0.00197	1.76E-06	1	0.41	-0.0128	0.00276	3.52E-06	True
IL6R	Monocyte percentage	rs61812598	1_154420087	1	154420087	A	G	P08887	ENSG00000160712	897	0.42	0.727	0.0407	4.86E-62	0.998	991	0.378	0.739	0.0404	9.9E-65	1	30190-0.0	0.0444	0.00551	7.94E-16	1	0.41	0.0603	0.00815	1.42E-13	True
IL1RN	White blood cell (leukocyte) count	rs7574787	2_113837416	2	113837416	G	T	P18510	ENSG00000136689	887	0.765	-0.443	0.0565	1.18E-14	0.984	971	0.825	-0.26	0.0592	1.22E-05	0.998	30000-0.0	0.0352	0.00536	5.04E-11	0.993	0.81	-0.142	0.037	0.000121	True
LPL	Mean platelet (thrombocyte) volume	rs77237194	8_19865455	8	19865455	T	A	P06858	ENSG00000175445	803	0.081	-0.57	0.0894	2.84E-10	0.985	971	0.084	-0.337	0.0815	3.81E-05	1	30100-0.0	-0.0261	0.00327	1.35E-15	0.998	0.101	0.0821	0.0211	0.000101	True
LPL	Mean reticulocyte volume	rs77237194	8_19865455	8	19865455	T	A	P06858	ENSG00000175445	803	0.081	-0.57	0.0894	2.84E-10	0.985	971	0.084	-0.337	0.0815	3.81E-05	1	30260-0.0	0.228	0.0251	9.03E-20	0.998	0.101	-0.716	0.18	6.7E-05	True
IDUA	Waist circumference / Hip circumference	rs4690163	4_975137	4	975137	C	T	P35475	ENSG00000127415	886	0.657	0.379	0.0488	2.1E-14	0.983	971	0.597	0.498	0.0438	2.98E-28	0.986	48_49-0.0	-0.000643	0.000141	5.35E-06	0.995	0.64	-0.0013	0.000306	2.07E-05	True
LTA	Mean sphered cell volume	0	6_31540757	6	31540757	C	A	P01374	ENSG00000226979	894	0.078	-1.25	0.0806	1.28E-48	0.968	981	0.04	-1.36	0.112	2.08E-31	0.963	30270-0.0	-0.0969	0.0206	2.53E-06	1	0.063	0.0719	0.0163	1.01E-05	True
IL1RL1	Neutrophil percentage	rs1420101	2_102957716	2	102957716	T	C	Q01638	ENSG00000115602	896	0.325	-0.531	0.0488	3.7E-26	0.993	985	0.399	-0.446	0.043	5.56E-24	0.999	30200-0.0	-0.127	0.0174	2.74E-13	1	0.384	0.288	0.0478	1.67E-09	True
LTA	Neutrophil count	0	6_31540757	6	31540757	C	A	P01374	ENSG00000226979	894	0.078	-1.25	0.0806	1.28E-48	0.968	981	0.04	-1.36	0.112	2.08E-31	0.963	30140-0.0	0.0423	0.00583	3.97E-13	1	0.063	-0.0314	0.00501	3.81E-10	True
IL2RA	E00-E07 Disorders of thyroid gland	rs11256335	10_6055222	10	6055222	A	T	P01589	ENSG00000134460	898	0.247	0.34	0.0538	3.96E-10	0.981	992	0.245	0.355	0.0501	2.58E-12	0.997	clinical_c_Block_E00-E07	-0.00306	0.000504	1.32E-09	0.985	0.243	-0.00878	0.00187	2.6E-06	True
LTA	Monocyte percentage	0	6_31540757	6	31540757	C	A	P01374	ENSG00000226979	894	0.078	-1.25	0.0806	1.28E-48	0.968	981	0.04	-1.36	0.112	2.08E-31	0.963	30190-0.0	-0.0455	0.0111	4.37E-05	1	0.063	0.0337	0.00865	9.7E-05	True
DLK1	Leg fat mass (right)	0	14_101176212	14	101176212	C	G	P80370	ENSG00000185559	897	0.663	0.362	0.0494	4.46E-13	0.978	993	0.646	0.436	0.0469	9.95E-20	0.993	23112-0.0	-0.013	0.00332	9.06E-05	0.993	0.675	-0.0302	0.00827	0.000263	True
LTA	Lymphocyte count	0	6_31540757	6	31540757	C	A	P01374	ENSG00000226979	894	0.078	-1.25	0.0806	1.28E-48	0.968	981	0.04	-1.36	0.112	2.08E-31	0.963	30120-0.0	0.0235	0.00508	3.77E-06	1	0.063	-0.0174	0.00401	1.38E-05	True
DLK1	Hip circumference	0	14_101176212	14	101176212	C	G	P80370	ENSG00000185559	897	0.663	0.362	0.0494	4.46E-13	0.978	993	0.646	0.436	0.0469	9.95E-20	0.993	49-0.0	-0.0819	0.0196	2.84E-05	0.993	0.675	-0.19	0.0493	0.000113	True
DLK1	Leg fat mass (left)	0	14_101176212	14	101176212	C	G	P80370	ENSG00000185559	897	0.663	0.362	0.0494	4.46E-13	0.978	993	0.646	0.436	0.0469	9.95E-20	0.993	23116-0.0	-0.0128	0.00324	7.85E-05	0.993	0.675	-0.0297	0.00808	0.000237	True
LTA	Mean reticulocyte volume	0	6_31540757	6	31540757	C	A	P01374	ENSG00000226979	894	0.078	-1.25	0.0806	1.28E-48	0.968	981	0.04	-1.36	0.112	2.08E-31	0.963	30260-0.0	-0.15	0.0312	1.56E-06	1	0.063	0.111	0.0247	6.99E-06	True
DLK1	Whole body fat mass	0	14_101176212	14	101176212	C	G	P80370	ENSG00000185559	897	0.663	0.362	0.0494	4.46E-13	0.978	993	0.646	0.436	0.0469	9.95E-20	0.993	23100-0.0	-0.0792	0.0194	4.32E-05	0.993	0.675	-0.184	0.0486	0.000153	True
LGALS3	Standing height	rs76790102	14_55569578	14	55569578	T	C	P17931	ENSG00000131981	896	0.096	-0.596	0.0766	1.94E-14	0.964	991	0.09	-0.629	0.0764	5.69E-16	0.987	50-0.0	0.0817	0.0201	4.99E-05	0.98	0.084	-0.132	0.0357	0.000222	True
LPL	Mean sphered cell volume	rs77237194	8_19865455	8	19865455	T	A	P06858	ENSG00000175445	803	0.081	-0.57	0.0894	2.84E-10	0.985	971	0.084	-0.337	0.0815	3.81E-05	1	30270-0.0	0.201	0.0166	8.49E-34	0.998	0.101	-0.63	0.152	3.41E-05	True
SIRPA	Platelet crit	rs4813319	20_1893747	20	1893747	C	T	P78324	ENSG00000198053	891	0.386	-0.796	0.0414	4.6E-70	0.99	983	0.376	-0.781	0.0399	2.02E-72	0.996	30090-0.0	0.000351	9.27E-05	0.000149	0.995	0.38	-0.000451	0.000121	0.000189	True
CXCL1	Neutrophil count	rs3097411	4_74738454	4	74738454	G	C	P09341	ENSG00000163739	887	0.265	0.366	0.0544	3.04E-11	0.998	971	0.216	0.464	0.052	2.33E-18	0.997	30140-0.0	0.0214	0.00335	1.72E-10	0.99	0.234	0.0467	0.00888	1.48E-07	True
BLMH	Weight	rs73268099	17_28592445	17	28592445	G	C	Q13867	ENSG00000108578	875	0.32	0.33	0.0495	4.18E-11	0.997	964	0.389	0.584	0.0423	6.75E-40	1	21002-0.0	0.113	0.0293	0.00012	1	0.33	0.194	0.052	0.000196	True
DLK1	Trunk fat mass	0	14_101176212	14	101176212	C	G	P80370	ENSG00000185559	897	0.663	0.362	0.0494	4.46E-13	0.978	993	0.646	0.436	0.0469	9.95E-20	0.993	23128-0.0	-0.0431	0.0108	6.26E-05	0.993	0.675	-0.1	0.0269	0.000201	True
CXCL6	Neutrophil count	rs6446960	4_74638447	4	74638447	T	C	P80162	ENSG00000124875	894	0.514	0.522	0.0437	7.94E-31	0.969	982	0.393	0.418	0.0446	4.49E-20	0.996	30140-0.0	0.0432	0.00286	1.51E-51	0.995	0.43	0.104	0.0129	7.9E-16	True
BLMH	Weight	rs73268099	17_28592445	17	28592445	G	C	Q13867	ENSG00000108578	875	0.32	0.33	0.0495	4.18E-11	0.997	964	0.389	0.584	0.0423	6.75E-40	1	23098-0.0	0.113	0.029	9.77E-05	1	0.33	0.194	0.0516	0.000163	True
IL1R2	Eosinophil percentage	rs3218848	2_102624226	2	102624226	A	G	P27930	ENSG00000115590	895	0.403	-0.438	0.047	6.91E-20	0.992	991	0.448	-0.245	0.0444	4.11E-08	0.997	30210-0.0	0.0252	0.00378	2.9E-11	0.994	0.396	-0.106	0.0241	1.13E-05	True
IL18R1	Neutrophil percentage	rs3755274	2_103002395	2	103002395	G	A	Q13478	ENSG00000115604	894	0.724	-0.798	0.046	5.5E-59	0.998	982	0.816	-0.789	0.0537	2.42E-44	1	30200-0.0	-0.124	0.0204	1.23E-09	0.998	0.775	0.158	0.028	1.7E-08	True
IL1R2	Eosinophil count	rs3218848	2_102624226	2	102624226	A	G	P27930	ENSG00000115590	895	0.403	-0.438	0.047	6.91E-20	0.992	991	0.448	-0.245	0.0444	4.11E-08	0.997	30150-0.0	0.00198	0.000281	1.61E-12	0.994	0.396	-0.00835	0.00186	6.91E-06	True
LTA	White blood cell (leukocyte) count	0	6_31540757	6	31540757	C	A	P01374	ENSG00000226979	894	0.078	-1.25	0.0806	1.28E-48	0.968	981	0.04	-1.36	0.112	2.08E-31	0.963	30000-0.0	0.0682	0.00863	2.86E-15	1	0.063	-0.0505	0.0076	2.86E-11	True
IL2RA	asthma	rs11256335	10_6055222	10	6055222	A	T	P01589	ENSG00000134460	898	0.247	0.34	0.0538	3.96E-10	0.981	992	0.245	0.355	0.0501	2.58E-12	0.997	selfReported_n_1130	-0.00478	0.000801	2.43E-09	0.985	0.243	-0.0137	0.00295	3.24E-06	True
IL1RL1	allergy/hypersensitivity/anaphylaxis	rs1420101	2_102957716	2	102957716	T	C	Q01638	ENSG00000115602	896	0.325	-0.531	0.0488	3.7E-26	0.993	985	0.399	-0.446	0.043	5.56E-24	0.999	selfReported_n_1417	0.00448	0.000585	1.82E-14	1	0.384	-0.0101	0.00163	5E-10	True
IL12B	L40-L45 Papulosquamous disorders	rs4921487	5_158796325	5	158796325	G	A	P29460	ENSG00000113302	894	0.717	0.48	0.0509	2.83E-20	0.989	982	0.682	0.471	0.0456	7E-24	0.998	clinical_c_Block_L40-L45	-0.00124	0.000194	1.75E-10	0.998	0.68	-0.00266	0.000484	4.21E-08	True
LPL	Platelet distribution width	rs77237194	8_19865455	8	19865455	T	A	P06858	ENSG00000175445	803	0.081	-0.57	0.0894	2.84E-10	0.985	971	0.084	-0.337	0.0815	3.81E-05	1	30110-0.0	-0.0217	0.00166	3.69E-39	0.998	0.101	0.0681	0.0163	2.97E-05	True
LTA	Arm predicted mass (right)	0	6_31540757	6	31540757	C	A	P01374	ENSG00000226979	894	0.078	-1.25	0.0806	1.28E-48	0.968	981	0.04	-1.36	0.112	2.08E-31	0.963	23122-0.0	-0.00664	0.00167	7.15E-05	1	0.063	0.00493	0.0013	0.000146	True
LTA	Arm fat-free mass (right)	0	6_31540757	6	31540757	C	A	P01374	ENSG00000226979	894	0.078	-1.25	0.0806	1.28E-48	0.968	981	0.04	-1.36	0.112	2.08E-31	0.963	23121-0.0	-0.00723	0.00177	4.64E-05	1	0.063	0.00536	0.00138	0.000102	True
LTA	Arm predicted mass (left)	0	6_31540757	6	31540757	C	A	P01374	ENSG00000226979	894	0.078	-1.25	0.0806	1.28E-48	0.968	981	0.04	-1.36	0.112	2.08E-31	0.963	23126-0.0	-0.00749	0.00179	2.79E-05	1	0.063	0.00555	0.00139	6.74E-05	True
LTA	Arm fat-free mass (left)	0	6_31540757	6	31540757	C	A	P01374	ENSG00000226979	894	0.078	-1.25	0.0806	1.28E-48	0.968	981	0.04	-1.36	0.112	2.08E-31	0.963	23125-0.0	-0.00758	0.0019	6.64E-05	1	0.063	0.00562	0.00147	0.000137	True
IL1RL2	J40-J47 Chronic lower respiratory diseases	0	2_102778461	2	102778461	C	T	Q9HB29	ENSG00000115598	887	0.465	-0.376	0.047	3.62E-15	0.974	970	0.557	-0.418	0.0461	5.64E-19	0.993	clinical_c_Block_J40-J47	0.00247	0.000594	3.14E-05	0.988	0.545	-0.00598	0.00156	0.000128	True
IL1RL2	J45 Asthma	0	2_102778461	2	102778461	C	T	Q9HB29	ENSG00000115598	887	0.465	-0.376	0.047	3.62E-15	0.974	970	0.557	-0.418	0.0461	5.64E-19	0.993	clinical_c_J45	0.00249	0.000533	2.99E-06	0.988	0.545	-0.00602	0.00143	2.62E-05	True
IL1RL1	hayfever/allergic rhinitis	rs1420101	2_102957716	2	102957716	T	C	Q01638	ENSG00000115602	896	0.325	-0.531	0.0488	3.7E-26	0.993	985	0.399	-0.446	0.043	5.56E-24	0.999	selfReported_n_1430	0.00466	0.000515	1.49E-19	1	0.384	-0.0106	0.00153	6.04E-12	True
LTA	Leg predicted mass (right)	0	6_31540757	6	31540757	C	A	P01374	ENSG00000226979	894	0.078	-1.25	0.0806	1.28E-48	0.968	981	0.04	-1.36	0.112	2.08E-31	0.963	23114-0.0	-0.0174	0.00455	0.000129	1	0.063	0.0129	0.00352	0.000238	True
LTA	Leg fat-free mass (right)	0	6_31540757	6	31540757	C	A	P01374	ENSG00000226979	894	0.078	-1.25	0.0806	1.28E-48	0.968	981	0.04	-1.36	0.112	2.08E-31	0.963	23113-0.0	-0.0188	0.00485	0.000111	1	0.063	0.0139	0.00375	0.000211	True
IL12B	L40 Psoriasis	rs4921487	5_158796325	5	158796325	G	A	P29460	ENSG00000113302	894	0.717	0.48	0.0509	2.83E-20	0.989	982	0.682	0.471	0.0456	7E-24	0.998	clinical_c_L40	-0.0012	0.000172	3.53E-12	0.998	0.68	-0.00256	0.00044	5.71E-09	True
LTA	Sitting height	0	6_31540757	6	31540757	C	A	P01374	ENSG00000226979	894	0.078	-1.25	0.0806	1.28E-48	0.968	981	0.04	-1.36	0.112	2.08E-31	0.963	20015-0.0	-0.125	0.0143	1.98E-18	1	0.063	0.0928	0.013	9.51E-13	True
LGALS3	Immature reticulocyte fraction	rs76790102	14_55569578	14	55569578	T	C	P17931	ENSG00000131981	896	0.096	-0.596	0.0766	1.94E-14	0.964	991	0.09	-0.629	0.0764	5.69E-16	0.987	30280-0.0	-0.0014	0.000218	1.43E-10	0.98	0.084	0.00225	0.000439	2.84E-07	True
LTA	Basal metabolic rate	0	6_31540757	6	31540757	C	A	P01374	ENSG00000226979	894	0.078	-1.25	0.0806	1.28E-48	0.968	981	0.04	-1.36	0.112	2.08E-31	0.963	23105-0.0	-14.4	3.34	1.58E-05	1	0.063	10.7	2.61	4.26E-05	True
IL12B	Mean platelet (thrombocyte) volume	rs4921487	5_158796325	5	158796325	G	A	P29460	ENSG00000113302	894	0.717	0.48	0.0509	2.83E-20	0.989	982	0.682	0.471	0.0456	7E-24	0.998	30100-0.0	0.0124	0.00214	6.68E-09	0.998	0.68	0.0266	0.00521	3.31E-07	True
LTA	Whole body fat-free mass	0	6_31540757	6	31540757	C	A	P01374	ENSG00000226979	894	0.078	-1.25	0.0806	1.28E-48	0.968	981	0.04	-1.36	0.112	2.08E-31	0.963	23101-0.0	-0.128	0.0248	2.52E-07	1	0.063	0.0948	0.0199	1.8E-06	True
LTA	Whole body water mass	0	6_31540757	6	31540757	C	A	P01374	ENSG00000226979	894	0.078	-1.25	0.0806	1.28E-48	0.968	981	0.04	-1.36	0.112	2.08E-31	0.963	23102-0.0	-0.0901	0.0183	8.08E-07	1	0.063	0.0668	0.0145	4.27E-06	True
LTA	K90 Intestinal malabsorption	0	6_31540757	6	31540757	C	A	P01374	ENSG00000226979	894	0.078	-1.25	0.0806	1.28E-48	0.968	981	0.04	-1.36	0.112	2.08E-31	0.963	clinical_c_K90	-0.0024	0.000325	1.3E-13	1	0.063	0.00178	0.000281	2.07E-10	True
LTA	E03 Other hypothyroidism	0	6_31540757	6	31540757	C	A	P01374	ENSG00000226979	894	0.078	-1.25	0.0806	1.28E-48	0.968	981	0.04	-1.36	0.112	2.08E-31	0.963	clinical_c_E03	0.00441	0.000814	6.16E-08	1	0.063	-0.00327	0.000657	6.57E-07	True
DLK1	Platelet count	0	14_101176212	14	101176212	C	G	P80370	ENSG00000185559	897	0.663	0.362	0.0494	4.46E-13	0.978	993	0.646	0.436	0.0469	9.95E-20	0.993	30080-0.0	2.15	0.117	1.25E-75	0.993	0.675	5	0.596	5.1E-17	True
LTA	malabsorption/coeliac disease	0	6_31540757	6	31540757	C	A	P01374	ENSG00000226979	894	0.078	-1.25	0.0806	1.28E-48	0.968	981	0.04	-1.36	0.112	2.08E-31	0.963	selfReported_n_1516	-0.00247	0.000298	1.33E-16	1	0.063	0.00183	0.000266	6.45E-12	True
LTA	E00-E07 Disorders of thyroid gland	0	6_31540757	6	31540757	C	A	P01374	ENSG00000226979	894	0.078	-1.25	0.0806	1.28E-48	0.968	981	0.04	-1.36	0.112	2.08E-31	0.963	clinical_c_Block_E00-E07	0.00458	0.000888	2.57E-07	1	0.063	-0.00339	0.000711	1.83E-06	True
DLK1	Platelet crit	0	14_101176212	14	101176212	C	G	P80370	ENSG00000185559	897	0.663	0.362	0.0494	4.46E-13	0.978	993	0.646	0.436	0.0469	9.95E-20	0.993	30090-0.0	0.00233	9.58E-05	9.03E-131	0.993	0.675	0.00541	0.000617	1.73E-18	True
LTA	Trunk fat-free mass	0	6_31540757	6	31540757	C	A	P01374	ENSG00000226979	894	0.078	-1.25	0.0806	1.28E-48	0.968	981	0.04	-1.36	0.112	2.08E-31	0.963	23129-0.0	-0.0752	0.0127	3.34E-09	1	0.063	0.0558	0.0104	8.93E-08	True
LTA	Trunk predicted mass	0	6_31540757	6	31540757	C	A	P01374	ENSG00000226979	894	0.078	-1.25	0.0806	1.28E-48	0.968	981	0.04	-1.36	0.112	2.08E-31	0.963	23130-0.0	-0.0705	0.0122	7.29E-09	1	0.063	0.0523	0.00996	1.51E-07	True
DLK1	Weight	0	14_101176212	14	101176212	C	G	P80370	ENSG00000185559	897	0.663	0.362	0.0494	4.46E-13	0.978	993	0.646	0.436	0.0469	9.95E-20	0.993	21002-0.0	-0.165	0.0296	2.47E-08	0.993	0.675	-0.383	0.0792	1.33E-06	True
DLK1	Weight	0	14_101176212	14	101176212	C	G	P80370	ENSG00000185559	897	0.663	0.362	0.0494	4.46E-13	0.978	993	0.646	0.436	0.0469	9.95E-20	0.993	23098-0.0	-0.161	0.0293	4.12E-08	0.993	0.675	-0.373	0.0781	1.78E-06	True
IL1RL1	J40-J47 Chronic lower respiratory diseases	rs1420101	2_102957716	2	102957716	T	C	Q01638	ENSG00000115602	896	0.325	-0.531	0.0488	3.7E-26	0.993	985	0.399	-0.446	0.043	5.56E-24	0.999	clinical_c_Block_J40-J47	0.0055	0.000606	1.22E-19	1	0.384	-0.0124	0.00181	5.66E-12	True
IL2RA	hypothyroidism/myxoedema	rs11256335	10_6055222	10	6055222	A	T	P01589	ENSG00000134460	898	0.247	0.34	0.0538	3.96E-10	0.981	992	0.245	0.355	0.0501	2.58E-12	0.997	selfReported_n_1251	-0.00325	0.000538	1.48E-09	0.985	0.243	-0.00934	0.00199	2.71E-06	True
IL2RA	thyroid problem (not cancer)	rs11256335	10_6055222	10	6055222	A	T	P01589	ENSG00000134460	898	0.247	0.34	0.0538	3.96E-10	0.981	992	0.245	0.355	0.0501	2.58E-12	0.997	selfReported_n_1249	-0.0035	0.000584	2.19E-09	0.985	0.243	-0.01	0.00215	3.12E-06	True
IL2RA	Eosinophil count	rs11256335	10_6055222	10	6055222	A	T	P01589	ENSG00000134460	898	0.247	0.34	0.0538	3.96E-10	0.981	992	0.245	0.355	0.0501	2.58E-12	0.997	30150-0.0	-0.00144	0.000322	7.2E-06	0.985	0.243	-0.00414	0.00107	0.00011	True
LTA	Standing height	0	6_31540757	6	31540757	C	A	P01374	ENSG00000226979	894	0.078	-1.25	0.0806	1.28E-48	0.968	981	0.04	-1.36	0.112	2.08E-31	0.963	50-0.0	-0.25	0.0229	1.09E-27	1	0.063	0.185	0.0227	3.73E-16	True
DLK1	Leg fat-free mass (left)	0	14_101176212	14	101176212	C	G	P80370	ENSG00000185559	897	0.663	0.362	0.0494	4.46E-13	0.978	993	0.646	0.436	0.0469	9.95E-20	0.993	23117-0.0	-0.0142	0.00252	1.6E-08	0.993	0.675	-0.033	0.00676	1.05E-06	True
DLK1	Leg predicted mass (left)	0	14_101176212	14	101176212	C	G	P80370	ENSG00000185559	897	0.663	0.362	0.0494	4.46E-13	0.978	993	0.646	0.436	0.0469	9.95E-20	0.993	23118-0.0	-0.0134	0.00236	1.26E-08	0.993	0.675	-0.0312	0.00635	9.18E-07	True
DLK1	Leg predicted mass (right)	0	14_101176212	14	101176212	C	G	P80370	ENSG00000185559	897	0.663	0.362	0.0494	4.46E-13	0.978	993	0.646	0.436	0.0469	9.95E-20	0.993	23114-0.0	-0.0133	0.00235	1.72E-08	0.993	0.675	-0.0308	0.00631	1.09E-06	True
DLK1	Leg fat-free mass (right)	0	14_101176212	14	101176212	C	G	P80370	ENSG00000185559	897	0.663	0.362	0.0494	4.46E-13	0.978	993	0.646	0.436	0.0469	9.95E-20	0.993	23113-0.0	-0.0141	0.00251	2E-08	0.993	0.675	-0.0327	0.00672	1.19E-06	True
IL1RL1	J45 Asthma	rs1420101	2_102957716	2	102957716	T	C	Q01638	ENSG00000115602	896	0.325	-0.531	0.0488	3.7E-26	0.993	985	0.399	-0.446	0.043	5.56E-24	0.999	clinical_c_J45	0.00521	0.000544	1E-21	1	0.384	-0.0118	0.00166	1.25E-12	True
IL1RL2	asthma	0	2_102778461	2	102778461	C	T	Q9HB29	ENSG00000115598	887	0.465	-0.376	0.047	3.62E-15	0.974	970	0.557	-0.418	0.0461	5.64E-19	0.993	selfReported_n_1130	0.00502	0.000688	2.77E-13	0.988	0.545	-0.0121	0.00211	8.37E-09	True
IL2RA	Eosinophil percentage	rs11256335	10_6055222	10	6055222	A	T	P01589	ENSG00000134460	898	0.247	0.34	0.0538	3.96E-10	0.981	992	0.245	0.355	0.0501	2.58E-12	0.997	30210-0.0	-0.0237	0.00433	4.28E-08	0.985	0.243	-0.0681	0.0154	9.82E-06	True
IL1RL2	Eosinophil count	0	2_102778461	2	102778461	C	T	Q9HB29	ENSG00000115598	887	0.465	-0.376	0.047	3.62E-15	0.974	970	0.557	-0.418	0.0461	5.64E-19	0.993	30150-0.0	0.00199	0.000276	6.39E-13	0.988	0.545	-0.00481	0.000842	1.16E-08	True
IL1RL2	Eosinophil percentage	0	2_102778461	2	102778461	C	T	Q9HB29	ENSG00000115598	887	0.465	-0.376	0.047	3.62E-15	0.974	970	0.557	-0.418	0.0461	5.64E-19	0.993	30210-0.0	0.0276	0.00372	1.13E-13	0.988	0.545	-0.0668	0.0115	5.98E-09	True
LTA	hypothyroidism/myxoedema	0	6_31540757	6	31540757	C	A	P01374	ENSG00000226979	894	0.078	-1.25	0.0806	1.28E-48	0.968	981	0.04	-1.36	0.112	2.08E-31	0.963	selfReported_n_1251	0.00471	0.000947	6.67E-07	1	0.063	-0.00349	0.000754	3.7E-06	True
DLK1	Arm predicted mass (right)	0	14_101176212	14	101176212	C	G	P80370	ENSG00000185559	897	0.663	0.362	0.0494	4.46E-13	0.978	993	0.646	0.436	0.0469	9.95E-20	0.993	23122-0.0	-0.00572	0.000864	3.61E-11	0.993	0.675	-0.0133	0.00244	4.98E-08	True
DLK1	Arm fat-free mass (right)	0	14_101176212	14	101176212	C	G	P80370	ENSG00000185559	897	0.663	0.362	0.0494	4.46E-13	0.978	993	0.646	0.436	0.0469	9.95E-20	0.993	23121-0.0	-0.00612	0.000916	2.32E-11	0.993	0.675	-0.0142	0.00259	4.08E-08	True
DLK1	Standing height	0	14_101176212	14	101176212	C	G	P80370	ENSG00000185559	897	0.663	0.362	0.0494	4.46E-13	0.978	993	0.646	0.436	0.0469	9.95E-20	0.993	50-0.0	-0.0682	0.0118	8.04E-09	0.993	0.675	-0.158	0.032	7.2E-07	True
DLK1	Basal metabolic rate	0	14_101176212	14	101176212	C	G	P80370	ENSG00000185559	897	0.663	0.362	0.0494	4.46E-13	0.978	993	0.646	0.436	0.0469	9.95E-20	0.993	23105-0.0	-10.9	1.73	2.43E-10	0.993	0.675	-25.4	4.8	1.21E-07	True
DLK1	Arm fat-free mass (left)	0	14_101176212	14	101176212	C	G	P80370	ENSG00000185559	897	0.663	0.362	0.0494	4.46E-13	0.978	993	0.646	0.436	0.0469	9.95E-20	0.993	23125-0.0	-0.00593	0.000981	1.46E-09	0.993	0.675	-0.0138	0.00269	2.95E-07	True
IL12B	psoriasis	rs4921487	5_158796325	5	158796325	G	A	P29460	ENSG00000113302	894	0.717	0.48	0.0509	2.83E-20	0.989	982	0.682	0.471	0.0456	7E-24	0.998	selfReported_n_1512	-0.00158	0.000247	1.69E-10	0.998	0.68	-0.00338	0.000617	4.13E-08	True
LTA	thyroid problem (not cancer)	0	6_31540757	6	31540757	C	A	P01374	ENSG00000226979	894	0.078	-1.25	0.0806	1.28E-48	0.968	981	0.04	-1.36	0.112	2.08E-31	0.963	selfReported_n_1249	0.00525	0.00103	3.35E-07	1	0.063	-0.00389	0.000822	2.22E-06	True
DLK1	Whole body fat-free mass	0	14_101176212	14	101176212	C	G	P80370	ENSG00000185559	897	0.663	0.362	0.0494	4.46E-13	0.978	993	0.646	0.436	0.0469	9.95E-20	0.993	23101-0.0	-0.0815	0.0128	1.89E-10	0.993	0.675	-0.189	0.0356	1.08E-07	True
DLK1	Whole body water mass	0	14_101176212	14	101176212	C	G	P80370	ENSG00000185559	897	0.663	0.362	0.0494	4.46E-13	0.978	993	0.646	0.436	0.0469	9.95E-20	0.993	23102-0.0	-0.0614	0.00943	7.72E-11	0.993	0.675	-0.143	0.0264	7.06E-08	True
DLK1	Arm predicted mass (left)	0	14_101176212	14	101176212	C	G	P80370	ENSG00000185559	897	0.663	0.362	0.0494	4.46E-13	0.978	993	0.646	0.436	0.0469	9.95E-20	0.993	23126-0.0	-0.00607	0.000923	4.67E-11	0.993	0.675	-0.0141	0.0026	5.6E-08	True
DLK1	Trunk predicted mass	0	14_101176212	14	101176212	C	G	P80370	ENSG00000185559	897	0.663	0.362	0.0494	4.46E-13	0.978	993	0.646	0.436	0.0469	9.95E-20	0.993	23130-0.0	-0.0403	0.0063	1.54E-10	0.993	0.675	-0.0936	0.0176	9.77E-08	True
DLK1	Trunk fat-free mass	0	14_101176212	14	101176212	C	G	P80370	ENSG00000185559	897	0.663	0.362	0.0494	4.46E-13	0.978	993	0.646	0.436	0.0469	9.95E-20	0.993	23129-0.0	-0.0423	0.00657	1.21E-10	0.993	0.675	-0.0982	0.0183	8.7E-08	True
CCL24	Eosinophil count	0	7_75479208	7	75479208	G	A	O00175	ENSG00000106178	899	0.9	-1.17	0.0692	4.49E-56	0.96	992	0.905	-0.996	0.0705	1.74E-41	0.988	30150-0.0	-0.0042	0.000475	9.3E-19	0.992	0.905	0.00424	0.000563	4.9E-14	True
CCL24	Eosinophil percentage	0	7_75479208	7	75479208	G	A	O00175	ENSG00000106178	899	0.9	-1.17	0.0692	4.49E-56	0.96	992	0.905	-0.996	0.0705	1.74E-41	0.988	30210-0.0	-0.0682	0.00642	2.19E-26	0.992	0.905	0.0688	0.00806	1.37E-17	True
IL1RL1	asthma	rs1420101	2_102957716	2	102957716	T	C	Q01638	ENSG00000115602	896	0.325	-0.531	0.0488	3.7E-26	0.993	985	0.399	-0.446	0.043	5.56E-24	0.999	selfReported_n_1130	0.00996	0.000702	9.94E-46	1	0.384	-0.0225	0.00267	2.94E-17	True
IL1RL1	Eosinophil percentage	rs1420101	2_102957716	2	102957716	T	C	Q01638	ENSG00000115602	896	0.325	-0.531	0.0488	3.7E-26	0.993	985	0.399	-0.446	0.043	5.56E-24	0.999	30210-0.0	0.102	0.00379	2.09E-159	1	0.384	-0.231	0.0236	1.64E-22	True
IL1RL1	Eosinophil count	rs1420101	2_102957716	2	102957716	T	C	Q01638	ENSG00000115602	896	0.325	-0.531	0.0488	3.7E-26	0.993	985	0.399	-0.446	0.043	5.56E-24	0.999	30150-0.0	0.00705	0.000282	4.12E-138	1	0.384	-0.0159	0.00165	4.25E-22	True
