# Supplementary material for: Linking protein to phenotype with Mendelian Randomization detects 38 proteins with causal roles in human diseases and traits
Source: PLoS Genet. 2020 Jul 6;16(7):e1008785. doi: 10.1371/journal.pgen.1008785 (PMC7337286; doi:10.1371/journal.pgen.1008785)
Supplement: S7 Table — Table of the eCAVIAR [44] and HEIDI [23] results for all significant (FDR <0.05) Mendelian Randomization (MR) results using data from GeneAtlas [20]. Columns are ‘snpid’: chromosome_position (GRCh37); ‘exposure’: UniProtID of the protein; ‘hgnc_symbol’: HUGO Gene Nomenclature Committee symbol of the exposure protein; ‘outcome’: outcome code of the UK biobank outcome from GeneAtlas; ‘outcome_description’: description of the UK biobank outcome from GeneAtlas; ‘p_HEIDI’: p-value of the HEIDI statistic; ‘nsnp_HEIDI’: the number of SNPs used in the calculation of the HEIDI statistic; ‘CLPP’: colocalization posterior probability (as per eCAVIAR). (TSV) [file pgen.1008785.s007.tsv]

snpid	exposure	hgnc_symbol	outcome	outcome_description	p_HEIDI	nsnp_HEIDI	CLPP
10_6055222	P01589	IL2RA	30150-0.0	Eosinophil count	7.19E-09	20	5.11E-04
10_6055222	P01589	IL2RA	30210-0.0	Eosinophil percentage	9.04E-10	20	5.53E-04
10_6055222	P01589	IL2RA	clinical_c_Block_E00-E07	E00-E07 Disorders of thyroid gland	6.59E-05	20	5.16E-03
10_6055222	P01589	IL2RA	clinical_c_E03	E03 Other hypothyroidism	1.14E-03	20	6.09E-03
10_6055222	P01589	IL2RA	selfReported_n_1130	asthma	6.36E-06	20	2.52E-03
10_6055222	P01589	IL2RA	selfReported_n_1249	thyroid problem (not cancer)	7.54E-09	20	4.79E-04
10_6055222	P01589	IL2RA	selfReported_n_1251	hypothyroidism/myxoedema	8.77E-09	20	2.20E-03
10_81706324	P35247	SFTPD	30100-0.0	Mean platelet (thrombocyte) volume	3.20E-04	20	5.86E-02
14_101176212	P80370	DLK1	21002-0.0	Weight	1.84E-08	20	1.84E-03
14_101176212	P80370	DLK1	23098-0.0	Weight	1.13E-08	20	1.75E-03
14_101176212	P80370	DLK1	23100-0.0	Whole body fat mass	2.57E-05	20	1.10E-03
14_101176212	P80370	DLK1	23101-0.0	Whole body fat-free mass	2.60E-11	20	2.28E-02
14_101176212	P80370	DLK1	23102-0.0	Whole body water mass	1.88E-11	20	3.12E-02
14_101176212	P80370	DLK1	23105-0.0	Basal metabolic rate	9.93E-11	20	1.86E-02
14_101176212	P80370	DLK1	23112-0.0	Leg fat mass (right)	5.55E-05	20	1.14E-03
14_101176212	P80370	DLK1	23113-0.0	Leg fat-free mass (right)	2.68E-09	20	1.35E-02
14_101176212	P80370	DLK1	23114-0.0	Leg predicted mass (right)	2.74E-09	20	1.41E-02
14_101176212	P80370	DLK1	23116-0.0	Leg fat mass (left)	3.64E-05	20	1.14E-03
14_101176212	P80370	DLK1	23117-0.0	Leg fat-free mass (left)	3.76E-09	20	1.01E-02
14_101176212	P80370	DLK1	23118-0.0	Leg predicted mass (left)	3.40E-09	20	1.06E-02
14_101176212	P80370	DLK1	23121-0.0	Arm fat-free mass (right)	1.22E-10	20	3.57E-02
14_101176212	P80370	DLK1	23122-0.0	Arm predicted mass (right)	1.29E-10	20	3.19E-02
14_101176212	P80370	DLK1	23125-0.0	Arm fat-free mass (left)	3.90E-11	20	1.56E-02
14_101176212	P80370	DLK1	23126-0.0	Arm predicted mass (left)	1.61E-11	20	2.26E-02
14_101176212	P80370	DLK1	23128-0.0	Trunk fat mass	1.83E-05	20	1.10E-03
14_101176212	P80370	DLK1	23129-0.0	Trunk fat-free mass	6.77E-12	20	3.16E-02
14_101176212	P80370	DLK1	23130-0.0	Trunk predicted mass	6.84E-12	20	3.13E-02
14_101176212	P80370	DLK1	30000-0.0	White blood cell (leukocyte) count	6.76E-02	20	7.00E-03
14_101176212	P80370	DLK1	30040-0.0	Mean corpuscular volume	1.24E-03	20	2.79E-03
14_101176212	P80370	DLK1	30050-0.0	Mean corpuscular haemoglobin	2.65E-03	20	2.60E-03
14_101176212	P80370	DLK1	30080-0.0	Platelet count	2.94E-08	20	1.08E-01
14_101176212	P80370	DLK1	30090-0.0	Platelet crit	2.21E-08	20	1.06E-01
14_101176212	P80370	DLK1	30100-0.0	Mean platelet (thrombocyte) volume	6.27E-03	20	8.93E-03
14_101176212	P80370	DLK1	30110-0.0	Platelet distribution width	4.31E-03	20	2.16E-03
14_101176212	P80370	DLK1	30140-0.0	Neutrophil count	3.25E-02	20	1.53E-02
14_101176212	P80370	DLK1	30260-0.0	Mean reticulocyte volume	1.43E-03	20	9.50E-03
14_101176212	P80370	DLK1	30270-0.0	Mean sphered cell volume	1.15E-03	20	3.29E-03
14_101176212	P80370	DLK1	48-0.0	Waist circumference	2.15E-04	20	2.04E-03
14_101176212	P80370	DLK1	49-0.0	Hip circumference	4.50E-05	20	1.31E-03
14_101176212	P80370	DLK1	50-0.0	Standing height	1.13E-10	20	5.38E-02
14_55569578	P17931	LGALS3	30010-0.0	Red blood cell (erythrocyte) count	4.44E-01	20	1.63E-02
14_55569578	P17931	LGALS3	30040-0.0	Mean corpuscular volume	8.83E-03	20	8.38E-03
14_55569578	P17931	LGALS3	30050-0.0	Mean corpuscular haemoglobin	5.99E-02	20	6.49E-03
14_55569578	P17931	LGALS3	30080-0.0	Platelet count	5.46E-02	20	3.28E-03
14_55569578	P17931	LGALS3	30090-0.0	Platelet crit	6.75E-03	20	5.30E-03
14_55569578	P17931	LGALS3	30100-0.0	Mean platelet (thrombocyte) volume	2.06E-02	20	1.49E-03
14_55569578	P17931	LGALS3	30110-0.0	Platelet distribution width	8.41E-02	20	1.14E-03
14_55569578	P17931	LGALS3	30150-0.0	Eosinophil count	1.98E-03	20	1.54E-03
14_55569578	P17931	LGALS3	30210-0.0	Eosinophil percentage	3.74E-02	20	3.87E-03
14_55569578	P17931	LGALS3	30280-0.0	Immature reticulocyte fraction	2.30E-07	20	2.22E-03
14_55569578	P17931	LGALS3	30300-0.0	High light scatter reticulocyte count	4.78E-02	20	2.53E-03
14_55569578	P17931	LGALS3	50-0.0	Standing height	2.47E-05	20	8.60E-04
15_81600451	Q14005	IL16	1697-0.0	Comparative height size at age 10	1.92E-01	6	1.78E-02
15_81600451	Q14005	IL16	30080-0.0	Platelet count	5.71E-02	6	1.46E-02
15_81600451	Q14005	IL16	30090-0.0	Platelet crit	2.07E-01	6	1.28E-02
15_81600451	Q14005	IL16	30180-0.0	Lymphocyte percentage	6.19E-01	6	1.02E-02
15_81600451	Q14005	IL16	30290-0.0	High light scatter reticulocyte percentage	3.36E-01	6	3.13E-02
15_81600451	Q14005	IL16	50-0.0	Standing height	2.17E-01	6	1.90E-02
16_27327214	P24394	IL4R	30150-0.0	Eosinophil count	2.55E-02	20	5.15E-03
16_27327214	P24394	IL4R	30210-0.0	Eosinophil percentage	4.64E-02	20	7.86E-03
16_27327214	P24394	IL4R	selfReported_n_1130	asthma	1.44E-02	20	2.95E-03
17_28592445	Q13867	BLMH	21002-0.0	Weight	1.88E-05	20	5.65E-04
17_28592445	Q13867	BLMH	23098-0.0	Weight	1.28E-05	20	5.62E-04
17_28592445	Q13867	BLMH	23099-0.0	Body fat percentage	9.13E-03	20	7.49E-04
17_28592445	Q13867	BLMH	23100-0.0	Whole body fat mass	3.56E-03	20	7.93E-04
17_28592445	Q13867	BLMH	23111-0.0	Leg fat percentage (right)	9.66E-03	20	7.65E-04
17_28592445	Q13867	BLMH	23112-0.0	Leg fat mass (right)	7.15E-03	20	7.86E-04
17_28592445	Q13867	BLMH	23115-0.0	Leg fat percentage (left)	1.07E-02	20	8.84E-04
17_28592445	Q13867	BLMH	23116-0.0	Leg fat mass (left)	6.98E-03	20	8.54E-04
17_28592445	Q13867	BLMH	23119-0.0	Arm fat percentage (right)	2.49E-02	20	7.90E-04
17_28592445	Q13867	BLMH	23120-0.0	Arm fat mass (right)	2.00E-02	20	9.43E-04
17_28592445	Q13867	BLMH	23123-0.0	Arm fat percentage (left)	2.44E-02	20	8.51E-04
17_28592445	Q13867	BLMH	23124-0.0	Arm fat mass (left)	1.57E-02	20	9.08E-04
17_28592445	Q13867	BLMH	23128-0.0	Trunk fat mass	1.25E-03	20	6.95E-04
17_28592445	Q13867	BLMH	selfReported_n_1468	throat or larynx disorder	9.82E-01	20	6.58E-03
19_8121360	O15444	CCL25	clinical_c_Block_E15-E16	E15-E16 Other disorders of glucose regulation and pancreatic internal secretion	4.75E-01	20	1.71E-01
19_8121360	O15444	CCL25	clinical_c_E16	E16 Other disorders of pancreatic internal secretion	4.48E-01	20	1.78E-01
19_8121360	O15444	CCL25	clinical_c_N97	N97 Female infertility	9.31E-01	20	1.60E-01
1_154420087	P08887	IL6R	30020-0.0	Haemoglobin concentration	8.41E-03	20	2.48E-02
1_154420087	P08887	IL6R	30030-0.0	Haematocrit percentage	8.39E-02	20	2.13E-02
1_154420087	P08887	IL6R	30040-0.0	Mean corpuscular volume	1.04E-02	20	6.17E-03
1_154420087	P08887	IL6R	30050-0.0	Mean corpuscular haemoglobin	8.15E-03	20	6.17E-03
1_154420087	P08887	IL6R	30070-0.0	Red blood cell (erythrocyte) distribution width	1.82E-04	20	1.66E-02
1_154420087	P08887	IL6R	30080-0.0	Platelet count	1.96E-01	20	1.09E-02
1_154420087	P08887	IL6R	30100-0.0	Mean platelet (thrombocyte) volume	6.76E-01	20	3.07E-02
1_154420087	P08887	IL6R	30110-0.0	Platelet distribution width	9.98E-03	20	1.03E-02
1_154420087	P08887	IL6R	30130-0.0	Monocyte count	6.34E-04	20	9.59E-03
1_154420087	P08887	IL6R	30190-0.0	Monocyte percentage	1.69E-04	20	1.95E-02
1_154420087	P08887	IL6R	30270-0.0	Mean sphered cell volume	6.96E-02	20	3.31E-03
1_154420087	P08887	IL6R	clinical_c_Block_L20-L30	L20-L30 Dermatitis and eczema	6.29E-01	20	1.33E-02
1_154420087	P08887	IL6R	clinical_c_I20	I20 Angina pectoris	3.11E-01	20	1.13E-02
1_154420087	P08887	IL6R	clinical_c_L30	L30 Other dermatitis	2.12E-01	20	2.02E-02
1_154420087	P08887	IL6R	selfReported_n_1091	angina	9.04E-01	20	1.12E-02
1_154420087	P08887	IL6R	selfReported_n_1130	asthma	9.13E-02	20	1.23E-02
1_154420087	P08887	IL6R	selfReported_n_1510	dermatology	4.10E-01	20	1.49E-02
1_154420087	P08887	IL6R	selfReported_n_1511	eczema/dermatitis	6.33E-01	20	1.87E-02
1_161478859	P31994	FCGR2B	30010-0.0	Red blood cell (erythrocyte) count	9.24E-03	20	2.60E-02
1_161478859	P31994	FCGR2B	30020-0.0	Haemoglobin concentration	3.37E-04	20	3.02E-03
1_161478859	P31994	FCGR2B	30030-0.0	Haematocrit percentage	4.39E-03	20	3.60E-03
1_161478859	P31994	FCGR2B	30100-0.0	Mean platelet (thrombocyte) volume	2.65E-04	20	6.11E-02
1_161478859	P31994	FCGR2B	30110-0.0	Platelet distribution width	2.94E-03	20	1.29E-02
1_161478859	P31994	FCGR2B	30160-0.0	Basophil count	1.20E-02	20	2.91E-01
1_161478859	P31994	FCGR2B	30200-0.0	Neutrophil percentage	7.07E-03	20	2.84E-02
1_161478859	P31994	FCGR2B	30220-0.0	Basophil percentage	3.51E-03	20	2.86E-01
1_161478859	P31994	FCGR2B	46-0.0	Hand grip strength (left)	7.37E-01	20	7.93E-02
1_161478859	P31994	FCGR2B	47-0.0	Hand grip strength (right)	5.40E-01	20	6.08E-02
1_161478859	P31994	FCGR2B	clinical_c_K51	K51 Ulcerative colitis	1.25E-01	20	1.51E-01
1_161478859	P31994	FCGR2B	selfReported_n_1155	bowel problem	3.16E-01	20	9.19E-02
1_161478859	P31994	FCGR2B	selfReported_n_1521	inflammatory bowel disease	1.42E-02	20	8.17E-02
20_1893747	P78324	SIRPA	1518-0.0	Hot drink temperature	8.94E-01	8	7.65E-03
20_1893747	P78324	SIRPA	30090-0.0	Platelet crit	2.08E-05	8	6.84E-04
20_1893747	P78324	SIRPA	30110-0.0	Platelet distribution width	4.75E-03	8	5.16E-03
20_1893747	P78324	SIRPA	864-0.0	Number of days/week walked 10+ minutes	3.02E-01	8	4.68E-03
20_44747947	P25942	CD40	selfReported_n_1094	heart arrhythmia	3.61E-01	20	1.04E-02
20_44747947	P25942	CD40	selfReported_n_1250	hyperthyroidism/thyrotoxicosis	9.54E-01	20	1.14E-02
2_102624226	P27930	IL1R2	30150-0.0	Eosinophil count	8.71E-06	20	4.12E-03
2_102624226	P27930	IL1R2	30210-0.0	Eosinophil percentage	1.16E-05	20	1.52E-03
2_102624226	P27930	IL1R2	50-0.0	Standing height	2.74E-03	20	9.22E-03
2_102778461	Q9HB29	IL1RL2	30150-0.0	Eosinophil count	2.50E-10	20	5.90E-05
2_102778461	Q9HB29	IL1RL2	30210-0.0	Eosinophil percentage	2.48E-10	20	4.30E-05
2_102778461	Q9HB29	IL1RL2	clinical_c_Block_J40-J47	J40-J47 Chronic lower respiratory diseases	9.06E-07	20	1.08E-02
2_102778461	Q9HB29	IL1RL2	clinical_c_J45	J45 Asthma	8.05E-07	20	8.61E-03
2_102778461	Q9HB29	IL1RL2	selfReported_n_1130	asthma	1.20E-09	20	5.10E-03
2_102957716	Q01638	IL1RL1	1727-0.0	Ease of skin tanning	3.05E-01	20	6.60E-03
2_102957716	Q01638	IL1RL1	30040-0.0	Mean corpuscular volume	7.93E-02	20	6.08E-03
2_102957716	Q01638	IL1RL1	30150-0.0	Eosinophil count	5.02E-17	20	2.19E-02
2_102957716	Q01638	IL1RL1	30200-0.0	Neutrophil percentage	9.21E-05	20	1.25E-02
2_102957716	Q01638	IL1RL1	30210-0.0	Eosinophil percentage	6.91E-17	20	3.55E-02
2_102957716	Q01638	IL1RL1	30270-0.0	Mean sphered cell volume	2.31E-01	20	9.22E-03
2_102957716	Q01638	IL1RL1	clinical_c_Block_J40-J47	J40-J47 Chronic lower respiratory diseases	1.10E-08	20	1.02E-02
2_102957716	Q01638	IL1RL1	clinical_c_J33	J33 Nasal polyp	9.51E-04	20	1.28E-02
2_102957716	Q01638	IL1RL1	clinical_c_J45	J45 Asthma	1.33E-09	20	1.62E-02
2_102957716	Q01638	IL1RL1	selfReported_n_1130	asthma	5.10E-13	20	8.48E-03
2_102957716	Q01638	IL1RL1	selfReported_n_1417	allergy/hypersensitivity/anaphylaxis	5.47E-06	20	1.04E-02
2_102957716	Q01638	IL1RL1	selfReported_n_1430	hayfever/allergic rhinitis	7.39E-07	20	2.01E-02
2_103002395	Q13478	IL18R1	1727-0.0	Ease of skin tanning	1.37E-03	20	1.26E-02
2_103002395	Q13478	IL18R1	30040-0.0	Mean corpuscular volume	1.09E-02	20	1.19E-02
2_103002395	Q13478	IL18R1	30120-0.0	Lymphocyte count	7.75E-01	20	1.34E-02
2_103002395	Q13478	IL18R1	30160-0.0	Basophil count	3.97E-01	20	5.33E-03
2_103002395	Q13478	IL18R1	30180-0.0	Lymphocyte percentage	8.66E-02	20	1.75E-02
2_103002395	Q13478	IL18R1	30200-0.0	Neutrophil percentage	9.75E-06	20	1.36E-02
2_103002395	Q13478	IL18R1	30220-0.0	Basophil percentage	2.05E-01	20	3.82E-03
2_103002395	Q13478	IL18R1	30270-0.0	Mean sphered cell volume	8.14E-03	20	1.30E-02
2_103002395	Q13478	IL18R1	selfReported_n_1511	eczema/dermatitis	9.25E-02	20	1.44E-02
2_103002395	Q13478	IL18R1	selfReported_n_1516	malabsorption/coeliac disease	1.35E-02	20	1.17E-02
2_113837416	P18510	IL1RN	30000-0.0	White blood cell (leukocyte) count	1.62E-04	20	8.44E-04
2_113837416	P18510	IL1RN	30140-0.0	Neutrophil count	2.26E-03	20	1.48E-04
2_113837416	P18510	IL1RN	30200-0.0	Neutrophil percentage	5.45E-02	20	7.00E-05
2_188350975	P10646	TFPI	(48/49)-0.0	Waist circumference / Hip circumference	9.40E-02	20	4.44E-03
2_188350975	P10646	TFPI	1558-0.0	Alcohol intake frequency.	1.58E-01	20	3.27E-03
2_188350975	P10646	TFPI	20015-0.0	Sitting height	2.20E-01	20	1.17E-03
2_188350975	P10646	TFPI	23111-0.0	Leg fat percentage (right)	3.87E-01	20	1.33E-03
2_188350975	P10646	TFPI	23115-0.0	Leg fat percentage (left)	4.50E-01	20	9.97E-04
2_188350975	P10646	TFPI	30000-0.0	White blood cell (leukocyte) count	5.13E-01	20	4.73E-04
2_188350975	P10646	TFPI	30120-0.0	Lymphocyte count	5.74E-01	20	5.82E-04
2_188350975	P10646	TFPI	30180-0.0	Lymphocyte percentage	7.68E-01	20	1.60E-03
2_188350975	P10646	TFPI	48-0.0	Waist circumference	2.12E-01	20	4.75E-03
3_195792905	P02786	TFRC	30010-0.0	Red blood cell (erythrocyte) count	8.87E-03	20	1.49E-04
3_195792905	P02786	TFRC	30040-0.0	Mean corpuscular volume	3.30E-03	20	4.08E-12
3_195792905	P02786	TFRC	30050-0.0	Mean corpuscular haemoglobin	1.98E-03	20	3.55E-09
3_195792905	P02786	TFRC	30060-0.0	Mean corpuscular haemoglobin concentration	5.15E-03	20	1.74E-03
3_195792905	P02786	TFRC	30070-0.0	Red blood cell (erythrocyte) distribution width	7.26E-03	20	3.70E-05
3_195792905	P02786	TFRC	30080-0.0	Platelet count	2.27E-01	20	8.15E-03
3_195792905	P02786	TFRC	30090-0.0	Platelet crit	5.09E-01	20	6.68E-03
3_195792905	P02786	TFRC	30240-0.0	Reticulocyte percentage	5.99E-02	20	1.59E-03
3_195792905	P02786	TFRC	30260-0.0	Mean reticulocyte volume	2.17E-02	20	2.09E-03
3_195792905	P02786	TFRC	30270-0.0	Mean sphered cell volume	4.36E-03	20	5.04E-04
3_195792905	P02786	TFRC	30280-0.0	Immature reticulocyte fraction	5.14E-03	20	1.81E-03
3_195792905	P02786	TFRC	30290-0.0	High light scatter reticulocyte percentage	1.75E-02	20	1.87E-03
3_195792905	P02786	TFRC	30300-0.0	High light scatter reticulocyte count	4.18E-01	20	1.67E-03
4_74638447	P80162	CXCL6	23101-0.0	Whole body fat-free mass	1.56E-02	15	8.20E-05
4_74638447	P80162	CXCL6	23102-0.0	Whole body water mass	1.85E-02	15	7.80E-05
4_74638447	P80162	CXCL6	23105-0.0	Basal metabolic rate	1.58E-02	15	8.30E-05
4_74638447	P80162	CXCL6	23121-0.0	Arm fat-free mass (right)	3.18E-02	15	9.50E-05
4_74638447	P80162	CXCL6	23122-0.0	Arm predicted mass (right)	2.63E-02	15	1.01E-04
4_74638447	P80162	CXCL6	23126-0.0	Arm predicted mass (left)	3.43E-02	15	8.50E-05
4_74638447	P80162	CXCL6	23129-0.0	Trunk fat-free mass	2.85E-02	15	7.00E-05
4_74638447	P80162	CXCL6	23130-0.0	Trunk predicted mass	2.64E-02	15	7.00E-05
4_74638447	P80162	CXCL6	30000-0.0	White blood cell (leukocyte) count	2.14E-03	15	1.12E-04
4_74638447	P80162	CXCL6	30140-0.0	Neutrophil count	1.63E-05	15	5.30E-05
4_74638447	P80162	CXCL6	30180-0.0	Lymphocyte percentage	8.99E-04	15	9.10E-05
4_74638447	P80162	CXCL6	30190-0.0	Monocyte percentage	3.81E-02	15	1.22E-04
4_74638447	P80162	CXCL6	30200-0.0	Neutrophil percentage	3.32E-04	15	7.40E-05
4_74638447	P80162	CXCL6	30210-0.0	Eosinophil percentage	1.46E-02	15	1.42E-04
4_74738454	P09341	CXCL1	30140-0.0	Neutrophil count	1.97E-05	20	2.24E-04
4_74738454	P09341	CXCL1	30180-0.0	Lymphocyte percentage	2.18E-02	20	4.32E-04
4_74738454	P09341	CXCL1	30200-0.0	Neutrophil percentage	5.89E-04	20	3.17E-04
4_74864687	P42830	CXCL5	selfReported_n_1085	venous thromboembolic disease	4.89E-01	20	4.17E-03
4_81167309	P12034	FGF5	135-0.0	Number of self-reported non-cancer illnesses	2.33E-02	7	6.80E-03
4_81167309	P12034	FGF5	30010-0.0	Red blood cell (erythrocyte) count	2.14E-02	7	5.42E-03
4_81167309	P12034	FGF5	30020-0.0	Haemoglobin concentration	1.78E-02	7	5.75E-03
4_81167309	P12034	FGF5	30030-0.0	Haematocrit percentage	2.15E-02	7	5.54E-03
4_81167309	P12034	FGF5	clinical_c_Block_I10-I15	I10-I15 Hypertensive diseases	1.57E-02	7	8.43E-03
4_81167309	P12034	FGF5	clinical_c_I10	I10 Essential (primary) hypertension	1.54E-02	7	8.13E-03
4_81167309	P12034	FGF5	selfReported_n_1081	hypertension	2.25E-02	7	1.21E-02
4_81167309	P12034	FGF5	selfReported_n_1536	high cholesterol	1.25E-01	7	5.89E-03
4_975137	P35475	IDUA	(48/49)-0.0	Waist circumference / Hip circumference	1.04E-04	20	1.23E-03
4_975137	P35475	IDUA	23099-0.0	Body fat percentage	6.33E-01	20	3.22E-03
4_975137	P35475	IDUA	23100-0.0	Whole body fat mass	6.89E-01	20	3.81E-03
4_975137	P35475	IDUA	23111-0.0	Leg fat percentage (right)	6.53E-01	20	2.05E-03
4_975137	P35475	IDUA	23115-0.0	Leg fat percentage (left)	6.52E-01	20	2.25E-03
4_975137	P35475	IDUA	23119-0.0	Arm fat percentage (right)	8.85E-01	20	2.03E-03
4_975137	P35475	IDUA	23123-0.0	Arm fat percentage (left)	8.75E-01	20	2.77E-03
4_975137	P35475	IDUA	23127-0.0	Trunk fat percentage	4.97E-01	20	3.96E-03
4_975137	P35475	IDUA	23128-0.0	Trunk fat mass	5.47E-01	20	3.54E-03
4_975137	P35475	IDUA	30260-0.0	Mean reticulocyte volume	2.05E-01	20	1.64E-02
4_975137	P35475	IDUA	30270-0.0	Mean sphered cell volume	3.05E-01	20	4.90E-03
4_975137	P35475	IDUA	selfReported_n_1595	disc problem	7.81E-02	20	1.19E-02
5_158796325	P29460	IL12B	30040-0.0	Mean corpuscular volume	1.63E-01	20	8.40E-03
5_158796325	P29460	IL12B	30100-0.0	Mean platelet (thrombocyte) volume	8.49E-08	20	4.07E-04
5_158796325	P29460	IL12B	30110-0.0	Platelet distribution width	1.38E-03	20	5.55E-03
5_158796325	P29460	IL12B	clinical_c_Block_L40-L45	L40-L45 Papulosquamous disorders	4.70E-06	20	5.57E-03
5_158796325	P29460	IL12B	clinical_c_L40	L40 Psoriasis	3.22E-07	20	1.28E-02
5_158796325	P29460	IL12B	clinical_c_M07	M07 Psoriatic and enteropathic arthropathies	8.88E-04	20	2.03E-03
5_158796325	P29460	IL12B	selfReported_n_1512	psoriasis	3.63E-11	20	1.54E-03
5_158796325	P29460	IL12B	selfReported_n_1540	psoriatic arthropathy	2.35E-03	20	6.01E-03
6_169603998	P35442	THBS2	30000-0.0	White blood cell (leukocyte) count	7.00E-02	18	1.67E-02
6_169603998	P35442	THBS2	30080-0.0	Platelet count	4.13E-02	18	2.02E-01
6_169603998	P35442	THBS2	30090-0.0	Platelet crit	4.10E-02	18	6.29E-02
6_31540757	P01374	LTA	20015-0.0	Sitting height	2.31E-07	20	7.00E-06
6_31540757	P01374	LTA	23101-0.0	Whole body fat-free mass	7.14E-08	20	9.50E-05
6_31540757	P01374	LTA	23102-0.0	Whole body water mass	6.76E-08	20	9.60E-05
6_31540757	P01374	LTA	23105-0.0	Basal metabolic rate	2.29E-07	20	8.20E-05
6_31540757	P01374	LTA	23113-0.0	Leg fat-free mass (right)	4.44E-07	20	1.67E-04
6_31540757	P01374	LTA	23114-0.0	Leg predicted mass (right)	4.46E-07	20	1.47E-04
6_31540757	P01374	LTA	23121-0.0	Arm fat-free mass (right)	2.01E-06	20	4.86E-04
6_31540757	P01374	LTA	23122-0.0	Arm predicted mass (right)	2.14E-06	20	5.39E-04
6_31540757	P01374	LTA	23125-0.0	Arm fat-free mass (left)	9.12E-07	20	1.60E-04
6_31540757	P01374	LTA	23126-0.0	Arm predicted mass (left)	1.01E-06	20	2.11E-04
6_31540757	P01374	LTA	23129-0.0	Trunk fat-free mass	1.87E-08	20	1.33E-04
6_31540757	P01374	LTA	23130-0.0	Trunk predicted mass	1.87E-08	20	1.27E-04
6_31540757	P01374	LTA	30000-0.0	White blood cell (leukocyte) count	6.87E-06	20	2.00E-06
6_31540757	P01374	LTA	30040-0.0	Mean corpuscular volume	4.00E-04	20	5.05E-01
6_31540757	P01374	LTA	30050-0.0	Mean corpuscular haemoglobin	8.98E-04	20	2.99E-02
6_31540757	P01374	LTA	30120-0.0	Lymphocyte count	5.31E-05	20	4.03E-04
6_31540757	P01374	LTA	30140-0.0	Neutrophil count	8.80E-05	20	2.62E-07
6_31540757	P01374	LTA	30190-0.0	Monocyte percentage	5.70E-05	20	4.13E-03
6_31540757	P01374	LTA	30260-0.0	Mean reticulocyte volume	3.10E-05	20	9.24E-03
6_31540757	P01374	LTA	30270-0.0	Mean sphered cell volume	9.65E-05	20	8.79E-01
6_31540757	P01374	LTA	46-0.0	Hand grip strength (left)	5.10E-04	20	8.29E-03
6_31540757	P01374	LTA	47-0.0	Hand grip strength (right)	1.60E-03	20	9.59E-03
6_31540757	P01374	LTA	50-0.0	Standing height	7.10E-09	20	2.00E-06
6_31540757	P01374	LTA	clinical_c_Block_E00-E07	E00-E07 Disorders of thyroid gland	2.54E-08	20	1.23E-03
6_31540757	P01374	LTA	clinical_c_E03	E03 Other hypothyroidism	4.03E-08	20	2.79E-03
6_31540757	P01374	LTA	clinical_c_K90	K90 Intestinal malabsorption	4.65E-08	20	1.00E-06
6_31540757	P01374	LTA	selfReported_n_1249	thyroid problem (not cancer)	3.29E-11	20	5.00E-06
6_31540757	P01374	LTA	selfReported_n_1251	hypothyroidism/myxoedema	2.44E-10	20	1.43E-07
6_31540757	P01374	LTA	selfReported_n_1516	malabsorption/coeliac disease	2.60E-08	20	3.00E-06
6_31540757	P01374	LTA	selfReported_n_1536	high cholesterol	3.41E-02	20	1.02E-01
7_75479208	O00175	CCL24	30080-0.0	Platelet count	6.82E-02	20	7.81E-04
7_75479208	O00175	CCL24	30090-0.0	Platelet crit	4.39E-01	20	5.37E-04
7_75479208	O00175	CCL24	30150-0.0	Eosinophil count	5.25E-12	20	4.00E-06
7_75479208	O00175	CCL24	30200-0.0	Neutrophil percentage	1.33E-01	20	3.53E-04
7_75479208	O00175	CCL24	30210-0.0	Eosinophil percentage	1.84E-12	20	4.00E-05
8_19865455	P06858	LPL	30060-0.0	Mean corpuscular haemoglobin concentration	1.15E-02	19	2.37E-02
8_19865455	P06858	LPL	30070-0.0	Red blood cell (erythrocyte) distribution width	2.18E-03	19	3.10E-02
8_19865455	P06858	LPL	30100-0.0	Mean platelet (thrombocyte) volume	1.32E-04	19	2.62E-02
8_19865455	P06858	LPL	30110-0.0	Platelet distribution width	3.54E-06	19	2.02E-02
8_19865455	P06858	LPL	30240-0.0	Reticulocyte percentage	2.62E-03	19	8.07E-03
8_19865455	P06858	LPL	30250-0.0	Reticulocyte count	1.82E-03	19	9.59E-03
8_19865455	P06858	LPL	30260-0.0	Mean reticulocyte volume	1.09E-04	19	2.06E-02
8_19865455	P06858	LPL	30270-0.0	Mean sphered cell volume	2.25E-05	19	2.35E-02
8_19865455	P06858	LPL	30300-0.0	High light scatter reticulocyte count	5.54E-03	19	1.32E-02
8_19865455	P06858	LPL	selfReported_n_1536	high cholesterol	1.09E-03	19	1.37E-02
8_22882293	O14763	TNFRSF10B	30270-0.0	Mean sphered cell volume	8.80E-04	18	1.11E-02
8_23059324	O00220	TNFRSF10A	30180-0.0	Lymphocyte percentage	5.44E-02	20	7.29E-03
8_23059324	O00220	TNFRSF10A	30260-0.0	Mean reticulocyte volume	5.92E-02	20	2.10E-03
8_23059324	O00220	TNFRSF10A	30270-0.0	Mean sphered cell volume	2.68E-02	20	3.76E-03
8_23059324	O00220	TNFRSF10A	clinical_c_L81	L81 Other disorders of pigmentation	8.90E-02	20	4.23E-03
9_5502492	Q9BQ51	PDCD1LG2	30150-0.0	Eosinophil count	2.63E-03	20	4.70E-03
9_5502492	Q9BQ51	PDCD1LG2	30210-0.0	Eosinophil percentage	1.35E-03	20	3.58E-03
