# Supplementary material for: Linking protein to phenotype with Mendelian Randomization detects 38 proteins with causal roles in human diseases and traits
Source: PLoS Genet. 2020 Jul 6;16(7):e1008785. doi: 10.1371/journal.pgen.1008785 (PMC7337286; doi:10.1371/journal.pgen.1008785)
Supplement: S8 Table — Compounds targeting the mediators listed in S5 Table. Columns are ‘uniprot’: UniProtID; ‘gene_symbol’: Gene Symbol; ‘target_chembl_id’: CHEMBL ID for this protein; ‘compound_id’: CHEMBL compound ID; ‘max_phase’: CHEMBL-reported maximum phase of drug development for this compound; ‘drug_synonyms’: drug names; ‘indication_class’: CHEMBL-reported indication for this compound. (TSV) [file pgen.1008785.s008.tsv]

uniprot	gene_symbol	target_chembl_id	compound_id	max_phase	drug_synonyms	indication_class
P01589	IL2RA	CHEMBL1778	CHEMBL419362	0	Ro-264550	None
P06858	LPL	CHEMBL2060	CHEMBL1952294	0	4-Ethylphenylboronic Acid	None
P06858	LPL	CHEMBL2060	CHEMBL3093398	0		None
P06858	LPL	CHEMBL2060	CHEMBL3093391	0		None
P06858	LPL	CHEMBL2060	CHEMBL1952297	0	4-Heptylphenylboronic Acid	None
P06858	LPL	CHEMBL2060	CHEMBL3260781	0		None
P06858	LPL	CHEMBL2060	CHEMBL3260783	0		None
P06858	LPL	CHEMBL2060	CHEMBL3093302	0		None
P06858	LPL	CHEMBL2060	CHEMBL485946	0	4-Nonylphenylboronic Acid	None
P06858	LPL	CHEMBL2060	CHEMBL1952296	0	4-Pentylphenylboronic Acid	None
P06858	LPL	CHEMBL2060	CHEMBL1235338	0	Palmitaldehyde	None
P06858	LPL	CHEMBL2060	CHEMBL1952293	0	Pentadecylboronic Acid	None
P06858	LPL	CHEMBL2060	CHEMBL1952308	0	Pinacol(4-(4-Fluorophenyl)Phenyl)Boronate	None
P06858	LPL	CHEMBL2060	CHEMBL1952291	0	Palmitonitrile	None
P06858	LPL	CHEMBL2060	CHEMBL1952309	0		None
P06858	LPL	CHEMBL2060	CHEMBL2381069	0		None
P06858	LPL	CHEMBL2060	CHEMBL3260779	0		None
P06858	LPL	CHEMBL2060	CHEMBL3093301	0		None
P06858	LPL	CHEMBL2060	CHEMBL3427325	0		None
P06858	LPL	CHEMBL2060	CHEMBL1952299	0	3-Pentylphenylboronic Acid	None
P06858	LPL	CHEMBL2060	CHEMBL1952292	0		None
P06858	LPL	CHEMBL2060	CHEMBL1952306	0	Pinacol(3-Pentylphenyl)Boronate	None
P06858	LPL	CHEMBL2060	CHEMBL3093306	0		None
P06858	LPL	CHEMBL2060	CHEMBL3093392	0		None
P06858	LPL	CHEMBL2060	CHEMBL1952305	0	Pinacol(4-Undecylphenyl)Boronate	None
P06858	LPL	CHEMBL2060	CHEMBL3093309	0		None
P06858	LPL	CHEMBL2060	CHEMBL1952298	0	4-Undecylphenylboronic Acid	None
P06858	LPL	CHEMBL2060	CHEMBL34234	0	Ibrolipim, NO-1886, OPF-009	None
P06858	LPL	CHEMBL2060	CHEMBL131588	0		None
P06858	LPL	CHEMBL2060	CHEMBL3093405	0		None
P06858	LPL	CHEMBL2060	CHEMBL3093305	0		None
P06858	LPL	CHEMBL2060	CHEMBL3093304	0		None
P06858	LPL	CHEMBL2060	CHEMBL3093308	0		None
P06858	LPL	CHEMBL2060	CHEMBL3093394	0		None
P06858	LPL	CHEMBL2060	CHEMBL99344	0		None
P06858	LPL	CHEMBL2060	CHEMBL133897	0		None
P06858	LPL	CHEMBL2060	CHEMBL1952302	0	Pinacol(4-Propylphenyl)Boronate	None
P06858	LPL	CHEMBL2060	CHEMBL1949700	0	Pinacol(4-Nonylphenyl)Boronate	None
P06858	LPL	CHEMBL2060	CHEMBL3093307	0		None
P06858	LPL	CHEMBL2060	CHEMBL3093395	0		None
P06858	LPL	CHEMBL2060	CHEMBL1952311	0		None
P06858	LPL	CHEMBL2060	CHEMBL3093300	0		None
P06858	LPL	CHEMBL2060	CHEMBL3093393	0		None
P06858	LPL	CHEMBL2060	CHEMBL1952313	0		None
P06858	LPL	CHEMBL2060	CHEMBL3260780	0		None
P06858	LPL	CHEMBL2060	CHEMBL106126	0		None
P06858	LPL	CHEMBL2060	CHEMBL3093397	0		None
P06858	LPL	CHEMBL2060	CHEMBL3093303	0		None
P06858	LPL	CHEMBL2060	CHEMBL1952300	0	3-Nonylphenylboronic Acid	None
P06858	LPL	CHEMBL2060	CHEMBL1952310	0		None
P06858	LPL	CHEMBL2060	CHEMBL3093399	0		None
P06858	LPL	CHEMBL2060	CHEMBL1952312	0		None
P06858	LPL	CHEMBL2060	CHEMBL131051	0		None
P06858	LPL	CHEMBL2060	CHEMBL1952301	0	2-Nonylphenylboronic Acid	None
P06858	LPL	CHEMBL2060	CHEMBL1952303	0	Pinacol(4-Pentylphenyl)Boronate	None
P06858	LPL	CHEMBL2060	CHEMBL140780	0	P-Tolylboronic Acid, Tolyl Boronic Acid	None
P06858	LPL	CHEMBL2060	CHEMBL479527	3	CP-529414, Torcetrapib	None
P06858	LPL	CHEMBL2060	CHEMBL1952290	0		None
P06858	LPL	CHEMBL2060	CHEMBL339297	0		None
P06858	LPL	CHEMBL2060	CHEMBL516439	0		None
P06858	LPL	CHEMBL2060	CHEMBL3260782	0		None
P06858	LPL	CHEMBL2060	CHEMBL3093400	0		None
P06858	LPL	CHEMBL2060	CHEMBL3093396	0		None
P06858	LPL	CHEMBL2060	CHEMBL1952307	0	Pinacol(4-Phenylphenyl)Boronate	None
P06858	LPL	CHEMBL2060	CHEMBL1952295	0	4-Propylphenylboronic Acid	None
P06858	LPL	CHEMBL2060	CHEMBL1952314	0		None
P06858	LPL	CHEMBL2060	CHEMBL1952304	0	Pinacol(4-Heptylphenyl)Boronate	None
P27930	IL1R2
P31994	FCGR2B
P10646	TFPI	CHEMBL3713062	CHEMBL3929451	0		None
P10646	TFPI	CHEMBL3713062	CHEMBL3918621	0		None
P10646	TFPI	CHEMBL3713062	CHEMBL3952366	0		None
P10646	TFPI	CHEMBL3713062	CHEMBL3968762	0		None
P10646	TFPI	CHEMBL3713062	CHEMBL3982744	0		None
P10646	TFPI	CHEMBL3713062	CHEMBL3910006	0		None
P10646	TFPI	CHEMBL3713062	CHEMBL3983882	0		None
P10646	TFPI	CHEMBL3713062	CHEMBL3905959	0		None
P10646	TFPI	CHEMBL3713062	CHEMBL3928680	0		None
P10646	TFPI	CHEMBL3713062	CHEMBL3930209	0		None
P10646	TFPI	CHEMBL3713062	CHEMBL3975202	0		None
P10646	TFPI	CHEMBL3713062	CHEMBL3932712	0		None
P10646	TFPI	CHEMBL3713062	CHEMBL3936035	0		None
P10646	TFPI	CHEMBL3713062	CHEMBL3944824	0		None
P10646	TFPI	CHEMBL3713062	CHEMBL3979368	0		None
P10646	TFPI	CHEMBL3713062	CHEMBL3901689	0		None
P10646	TFPI	CHEMBL3713062	CHEMBL3982914	0		None
P10646	TFPI	CHEMBL3713062	CHEMBL3909925	0		None
P10646	TFPI	CHEMBL3713062	CHEMBL3956250	0		None
P10646	TFPI	CHEMBL3713062	CHEMBL3909477	0		None
P10646	TFPI	CHEMBL3713062	CHEMBL3973210	0		None
P10646	TFPI	CHEMBL3713062	CHEMBL3940709	0		None
P10646	TFPI	CHEMBL3713062	CHEMBL3918793	0		None
P10646	TFPI	CHEMBL3713062	CHEMBL3982403	0		None
P10646	TFPI	CHEMBL3713062	CHEMBL3927966	0		None
P10646	TFPI	CHEMBL3713062	CHEMBL3909718	0		None
P10646	TFPI	CHEMBL3713062	CHEMBL3950321	0		None
P10646	TFPI	CHEMBL3713062	CHEMBL3983772	0		None
P10646	TFPI	CHEMBL3713062	CHEMBL3947442	0		None
P10646	TFPI	CHEMBL3713062	CHEMBL3897946	0		None
P10646	TFPI	CHEMBL3713062	CHEMBL3976854	0		None
P10646	TFPI	CHEMBL3713062	CHEMBL3974620	0		None
P10646	TFPI	CHEMBL3713062	CHEMBL3910521	0		None
P10646	TFPI	CHEMBL3713062	CHEMBL3940466	0		None
P10646	TFPI	CHEMBL3713062	CHEMBL3963701	0		None
P10646	TFPI	CHEMBL3713062	CHEMBL3931208	0		None
P10646	TFPI	CHEMBL3713062	CHEMBL3972224	0		None
P10646	TFPI	CHEMBL3713062	CHEMBL3965347	0		None
P10646	TFPI	CHEMBL3713062	CHEMBL3915678	0		None
P10646	TFPI	CHEMBL3713062	CHEMBL3968708	0		None
P10646	TFPI	CHEMBL3713062	CHEMBL3910793	0		None
P10646	TFPI	CHEMBL3713062	CHEMBL3969638	0		None
P10646	TFPI	CHEMBL3713062	CHEMBL3957750	0		None
P10646	TFPI	CHEMBL3713062	CHEMBL3958899	0		None
P10646	TFPI	CHEMBL3713062	CHEMBL3917724	0		None
P10646	TFPI	CHEMBL3713062	CHEMBL3946944	0		None
P10646	TFPI	CHEMBL3713062	CHEMBL3897130	0		None
P10646	TFPI	CHEMBL3713062	CHEMBL3941518	0		None
P10646	TFPI	CHEMBL3713062	CHEMBL3930860	0		None
P10646	TFPI	CHEMBL3713062	CHEMBL3893362	0		None
P10646	TFPI	CHEMBL3713062	CHEMBL3969329	0		None
P10646	TFPI	CHEMBL3713062	CHEMBL3891066	0		None
P10646	TFPI	CHEMBL3713062	CHEMBL3951975	0		None
P10646	TFPI	CHEMBL3713062	CHEMBL3916716	0		None
P10646	TFPI	CHEMBL3713062	CHEMBL3914919	0		None
P10646	TFPI	CHEMBL3713062	CHEMBL3946237	0		None
P10646	TFPI	CHEMBL3713062	CHEMBL3975606	0		None
P10646	TFPI	CHEMBL3713062	CHEMBL3935584	0		None
P10646	TFPI	CHEMBL3713062	CHEMBL3889801	0		None
P10646	TFPI	CHEMBL3713062	CHEMBL3912798	0		None
P10646	TFPI	CHEMBL3713062	CHEMBL3939089	0		None
P10646	TFPI	CHEMBL3713062	CHEMBL3964531	0		None
P10646	TFPI	CHEMBL3713062	CHEMBL3933991	0		None
P10646	TFPI	CHEMBL3713062	CHEMBL3940275	0		None
P10646	TFPI	CHEMBL3713062	CHEMBL3927007	0		None
P10646	TFPI	CHEMBL3713062	CHEMBL3908004	0		None
P10646	TFPI	CHEMBL3713062	CHEMBL3974567	0		None
P10646	TFPI	CHEMBL3713062	CHEMBL3958151	0		None
P10646	TFPI	CHEMBL3713062	CHEMBL3943623	0		None
P10646	TFPI	CHEMBL3713062	CHEMBL3889859	0		None
P10646	TFPI	CHEMBL3713062	CHEMBL3967480	0		None
P10646	TFPI	CHEMBL3713062	CHEMBL3985737	0		None
P10646	TFPI	CHEMBL3713062	CHEMBL3907724	0		None
P10646	TFPI	CHEMBL3713062	CHEMBL3946886	0		None
P10646	TFPI	CHEMBL3713062	CHEMBL3937894	0		None
P10646	TFPI	CHEMBL3713062	CHEMBL3917610	0		None
P10646	TFPI	CHEMBL3713062	CHEMBL3978047	0		None
P10646	TFPI	CHEMBL3713062	CHEMBL3892105	0		None
P10646	TFPI	CHEMBL3713062	CHEMBL3904753	0		None
P10646	TFPI	CHEMBL3713062	CHEMBL3911436	0		None
P10646	TFPI	CHEMBL3713062	CHEMBL3967073	0		None
P10646	TFPI	CHEMBL3713062	CHEMBL3963160	0		None
P10646	TFPI	CHEMBL3713062	CHEMBL3979253	0		None
P10646	TFPI	CHEMBL3713062	CHEMBL3925660	0		None
P10646	TFPI	CHEMBL3713062	CHEMBL3986290	0		None
P10646	TFPI	CHEMBL3713062	CHEMBL3908293	0		None
P10646	TFPI	CHEMBL3713062	CHEMBL3974196	0		None
P10646	TFPI	CHEMBL3713062	CHEMBL3919000	0		None
P10646	TFPI	CHEMBL3713062	CHEMBL3894850	0		None
P10646	TFPI	CHEMBL3713062	CHEMBL3984087	0		None
P10646	TFPI	CHEMBL3713062	CHEMBL3962085	0		None
P10646	TFPI	CHEMBL3713062	CHEMBL3921908	0		None
P10646	TFPI	CHEMBL3713062	CHEMBL3921391	0		None
P10646	TFPI	CHEMBL3713062	CHEMBL3921427	0		None
P10646	TFPI	CHEMBL3713062	CHEMBL3927207	0		None
P10646	TFPI	CHEMBL3713062	CHEMBL3890278	0		None
P10646	TFPI	CHEMBL3713062	CHEMBL3984520	0		None
P10646	TFPI	CHEMBL3713062	CHEMBL3985512	0		None
P10646	TFPI	CHEMBL3713062	CHEMBL3971205	0		None
P10646	TFPI	CHEMBL3713062	CHEMBL3932312	0		None
P10646	TFPI	CHEMBL3713062	CHEMBL3923344	0		None
P10646	TFPI	CHEMBL3713062	CHEMBL3969691	0		None
P10646	TFPI	CHEMBL3713062	CHEMBL3963359	0		None
P10646	TFPI	CHEMBL3713062	CHEMBL3981122	0		None
P10646	TFPI	CHEMBL3713062	CHEMBL3904040	0		None
P10646	TFPI	CHEMBL3713062	CHEMBL3913389	0		None
P10646	TFPI	CHEMBL3713062	CHEMBL3909543	0		None
P10646	TFPI	CHEMBL3713062	CHEMBL3961378	0		None
P10646	TFPI	CHEMBL3713062	CHEMBL3947611	0		None
P10646	TFPI	CHEMBL3713062	CHEMBL3930464	0		None
P10646	TFPI	CHEMBL3713062	CHEMBL3966539	0		None
P10646	TFPI	CHEMBL3713062	CHEMBL3919923	0		None
P10646	TFPI	CHEMBL3713062	CHEMBL3977502	0		None
P10646	TFPI	CHEMBL3713062	CHEMBL3892597	0		None
P10646	TFPI	CHEMBL3713062	CHEMBL3969514	0		None
P10646	TFPI	CHEMBL3713062	CHEMBL3922848	0		None
P10646	TFPI	CHEMBL3713062	CHEMBL3936172	0		None
P10646	TFPI	CHEMBL3713062	CHEMBL3897380	0		None
P10646	TFPI	CHEMBL3713062	CHEMBL3893542	0		None
P10646	TFPI	CHEMBL3713062	CHEMBL3916511	0		None
P10646	TFPI	CHEMBL3713062	CHEMBL3914021	0		None
P10646	TFPI	CHEMBL3713062	CHEMBL3930678	0		None
P10646	TFPI	CHEMBL3713062	CHEMBL3905262	0		None
P10646	TFPI	CHEMBL3713062	CHEMBL3901462	0		None
P10646	TFPI	CHEMBL3713062	CHEMBL3976800	0		None
P10646	TFPI	CHEMBL3713062	CHEMBL3960826	0		None
P10646	TFPI	CHEMBL3713062	CHEMBL3902779	0		None
P10646	TFPI	CHEMBL3713062	CHEMBL3924573	0		None
P10646	TFPI	CHEMBL3713062	CHEMBL3906847	0		None
P10646	TFPI	CHEMBL3713062	CHEMBL3921292	0		None
P10646	TFPI	CHEMBL3713062	CHEMBL3972699	0		None
P10646	TFPI	CHEMBL3713062	CHEMBL3947932	0		None
P10646	TFPI	CHEMBL3713062	CHEMBL3936395	0		None
P10646	TFPI	CHEMBL3713062	CHEMBL3950721	0		None
P10646	TFPI	CHEMBL3713062	CHEMBL3930532	0		None
P10646	TFPI	CHEMBL3713062	CHEMBL3899092	0		None
P10646	TFPI	CHEMBL3713062	CHEMBL3985851	0		None
P10646	TFPI	CHEMBL3713062	CHEMBL3910331	0		None
P10646	TFPI	CHEMBL3713062	CHEMBL3898000	0		None
P10646	TFPI	CHEMBL3713062	CHEMBL3909051	0		None
P10646	TFPI	CHEMBL3713062	CHEMBL3920447	0		None
P10646	TFPI	CHEMBL3713062	CHEMBL3984141	0		None
P10646	TFPI	CHEMBL3713062	CHEMBL3978921	0		None
P10646	TFPI	CHEMBL3713062	CHEMBL3927364	0		None
P10646	TFPI	CHEMBL3713062	CHEMBL3950940	0		None
P10646	TFPI	CHEMBL3713062	CHEMBL3943075	0		None
P10646	TFPI	CHEMBL3713062	CHEMBL3924710	0		None
P10646	TFPI	CHEMBL3713062	CHEMBL3926670	0		None
P10646	TFPI	CHEMBL3713062	CHEMBL3984697	0		None
P10646	TFPI	CHEMBL3713062	CHEMBL3891627	0		None
P10646	TFPI	CHEMBL3713062	CHEMBL3967082	0		None
P10646	TFPI	CHEMBL3713062	CHEMBL3949081	0		None
P10646	TFPI	CHEMBL3713062	CHEMBL3938158	0		None
P10646	TFPI	CHEMBL3713062	CHEMBL3928718	0		None
P10646	TFPI	CHEMBL3713062	CHEMBL3946493	0		None
P10646	TFPI	CHEMBL3713062	CHEMBL3916916	0		None
P10646	TFPI	CHEMBL3713062	CHEMBL3935132	0		None
P10646	TFPI	CHEMBL3713062	CHEMBL3937920	0		None
P10646	TFPI	CHEMBL3713062	CHEMBL3951725	0		None
P10646	TFPI	CHEMBL3713062	CHEMBL3899635	0		None
P10646	TFPI	CHEMBL3713062	CHEMBL3935789	0		None
P10646	TFPI	CHEMBL3713062	CHEMBL3899107	0		None
P10646	TFPI	CHEMBL3713062	CHEMBL3920656	0		None
P10646	TFPI	CHEMBL3713062	CHEMBL3915051	0		None
P10646	TFPI	CHEMBL3713062	CHEMBL3892115	0		None
P10646	TFPI	CHEMBL3713062	CHEMBL3968118	0		None
P10646	TFPI	CHEMBL3713062	CHEMBL3967934	0		None
P10646	TFPI	CHEMBL3713062	CHEMBL3955542	0		None
P10646	TFPI	CHEMBL3713062	CHEMBL3895374	0		None
P10646	TFPI	CHEMBL3713062	CHEMBL3976179	0		None
P10646	TFPI	CHEMBL3713062	CHEMBL3935466	0		None
P10646	TFPI	CHEMBL3713062	CHEMBL3931103	0		None
P10646	TFPI	CHEMBL3713062	CHEMBL3890020	0		None
P10646	TFPI	CHEMBL3713062	CHEMBL3900531	0		None
P10646	TFPI	CHEMBL3713062	CHEMBL3940008	0		None
P10646	TFPI	CHEMBL3713062	CHEMBL3935783	0		None
P10646	TFPI	CHEMBL3713062	CHEMBL3931963	0		None
P10646	TFPI	CHEMBL3713062	CHEMBL3968329	0		None
P10646	TFPI	CHEMBL3713062	CHEMBL3969738	0		None
P10646	TFPI	CHEMBL3713062	CHEMBL3940473	0		None
P10646	TFPI	CHEMBL3713062	CHEMBL3958468	0		None
P10646	TFPI	CHEMBL3713062	CHEMBL3891921	0		None
P10646	TFPI	CHEMBL3713062	CHEMBL3935028	0		None
P10646	TFPI	CHEMBL3713062	CHEMBL3963199	0		None
P10646	TFPI	CHEMBL3713062	CHEMBL3917929	0		None
P10646	TFPI	CHEMBL3713062	CHEMBL3913149	0		None
P10646	TFPI	CHEMBL3713062	CHEMBL3947907	0		None
P10646	TFPI	CHEMBL3713062	CHEMBL3936558	0		None
P10646	TFPI	CHEMBL3713062	CHEMBL3915557	0		None
P10646	TFPI	CHEMBL3713062	CHEMBL3896901	0		None
P10646	TFPI	CHEMBL3713062	CHEMBL3974710	0		None
P10646	TFPI	CHEMBL3713062	CHEMBL3961618	0		None
P10646	TFPI	CHEMBL3713062	CHEMBL3951329	0		None
P10646	TFPI	CHEMBL3713062	CHEMBL3981290	0		None
P10646	TFPI	CHEMBL3713062	CHEMBL3963690	0		None
P10646	TFPI	CHEMBL3713062	CHEMBL3898869	0		None
P10646	TFPI	CHEMBL3713062	CHEMBL3926137	0		None
P10646	TFPI	CHEMBL3713062	CHEMBL3968938	0		None
P10646	TFPI	CHEMBL3713062	CHEMBL3909631	0		None
P10646	TFPI	CHEMBL3713062	CHEMBL3893751	0		None
P10646	TFPI	CHEMBL3713062	CHEMBL3898747	0		None
P10646	TFPI	CHEMBL3713062	CHEMBL3950606	0		None
P10646	TFPI	CHEMBL3713062	CHEMBL3897824	0		None
P10646	TFPI	CHEMBL3713062	CHEMBL3953920	0		None
P10646	TFPI	CHEMBL3713062	CHEMBL3966760	0		None
P10646	TFPI	CHEMBL3713062	CHEMBL3949955	0		None
P10646	TFPI	CHEMBL3713062	CHEMBL3966749	0		None
P10646	TFPI	CHEMBL3713062	CHEMBL3969334	0		None
P10646	TFPI	CHEMBL3713062	CHEMBL3950054	0		None
P10646	TFPI	CHEMBL3713062	CHEMBL3911775	0		None
P10646	TFPI	CHEMBL3713062	CHEMBL3955215	0		None
P10646	TFPI	CHEMBL3713062	CHEMBL3907332	0		None
P10646	TFPI	CHEMBL3713062	CHEMBL3913838	0		None
P10646	TFPI	CHEMBL3713062	CHEMBL3927791	0		None
P10646	TFPI	CHEMBL3713062	CHEMBL3889598	0		None
P10646	TFPI	CHEMBL3713062	CHEMBL3898698	0		None
P10646	TFPI	CHEMBL3713062	CHEMBL3958701	0		None
P10646	TFPI	CHEMBL3713062	CHEMBL3942297	0		None
P10646	TFPI	CHEMBL3713062	CHEMBL3935801	0		None
P10646	TFPI	CHEMBL3713062	CHEMBL3899887	0		None
P10646	TFPI	CHEMBL3713062	CHEMBL3966975	0		None
P10646	TFPI	CHEMBL3713062	CHEMBL3980181	0		None
P10646	TFPI	CHEMBL3713062	CHEMBL3925936	0		None
P10646	TFPI	CHEMBL3713062	CHEMBL3976606	0		None
P10646	TFPI	CHEMBL3713062	CHEMBL3919840	0		None
P10646	TFPI	CHEMBL3713062	CHEMBL3890202	0		None
P10646	TFPI	CHEMBL3713062	CHEMBL3909709	0		None
P10646	TFPI	CHEMBL3713062	CHEMBL3971509	0		None
P10646	TFPI	CHEMBL3713062	CHEMBL3937252	0		None
P10646	TFPI	CHEMBL3713062	CHEMBL3981601	0		None
P10646	TFPI	CHEMBL3713062	CHEMBL3910518	0		None
P10646	TFPI	CHEMBL3713062	CHEMBL3907534	0		None
P10646	TFPI	CHEMBL3713062	CHEMBL3919368	0		None
P10646	TFPI	CHEMBL3713062	CHEMBL3914290	0		None
P10646	TFPI	CHEMBL3713062	CHEMBL3895340	0		None
P10646	TFPI	CHEMBL3713062	CHEMBL3950099	0		None
P10646	TFPI	CHEMBL3713062	CHEMBL3935748	0		None
P10646	TFPI	CHEMBL3713062	CHEMBL3912675	0		None
P10646	TFPI	CHEMBL3713062	CHEMBL3977829	0		None
P10646	TFPI	CHEMBL3713062	CHEMBL3953710	0		None
P10646	TFPI	CHEMBL3713062	CHEMBL3945741	0		None
P10646	TFPI	CHEMBL3713062	CHEMBL3898666	0		None
P10646	TFPI	CHEMBL3713062	CHEMBL3923656	0		None
P10646	TFPI	CHEMBL3713062	CHEMBL3971120	0		None
P10646	TFPI	CHEMBL3713062	CHEMBL3970558	0		None
P10646	TFPI	CHEMBL3713062	CHEMBL3931290	0		None
P10646	TFPI	CHEMBL3713062	CHEMBL3935596	0		None
P10646	TFPI	CHEMBL3713062	CHEMBL3958375	0		None
P10646	TFPI	CHEMBL3713062	CHEMBL3951867	0		None
P10646	TFPI	CHEMBL3713062	CHEMBL3980096	0		None
P10646	TFPI	CHEMBL3713062	CHEMBL3940024	0		None
P10646	TFPI	CHEMBL3713062	CHEMBL3951930	0		None
P10646	TFPI	CHEMBL3713062	CHEMBL3901626	0		None
P10646	TFPI	CHEMBL3713062	CHEMBL3900460	0		None
P10646	TFPI	CHEMBL3713062	CHEMBL3961987	0		None
P10646	TFPI	CHEMBL3713062	CHEMBL3906182	0		None
P10646	TFPI	CHEMBL3713062	CHEMBL3962446	0		None
P10646	TFPI	CHEMBL3713062	CHEMBL3927717	0		None
P10646	TFPI	CHEMBL3713062	CHEMBL3917038	0		None
P10646	TFPI	CHEMBL3713062	CHEMBL3912185	0		None
P10646	TFPI	CHEMBL3713062	CHEMBL3908913	0		None
P10646	TFPI	CHEMBL3713062	CHEMBL3975157	0		None
P10646	TFPI	CHEMBL3713062	CHEMBL3956163	0		None
P10646	TFPI	CHEMBL3713062	CHEMBL3918860	0		None
P10646	TFPI	CHEMBL3713062	CHEMBL3907414	0		None
P10646	TFPI	CHEMBL3713062	CHEMBL3948458	0		None
P10646	TFPI	CHEMBL3713062	CHEMBL3971380	0		None
P10646	TFPI	CHEMBL3713062	CHEMBL3914228	0		None
P10646	TFPI	CHEMBL3713062	CHEMBL3964595	0		None
P10646	TFPI	CHEMBL3713062	CHEMBL3941812	0		None
P10646	TFPI	CHEMBL3713062	CHEMBL3909282	0		None
P10646	TFPI	CHEMBL3713062	CHEMBL3975034	0		None
P10646	TFPI	CHEMBL3713062	CHEMBL3908703	0		None
P10646	TFPI	CHEMBL3713062	CHEMBL3910583	0		None
P10646	TFPI	CHEMBL3713062	CHEMBL3899845	0		None
P10646	TFPI	CHEMBL3713062	CHEMBL3904886	0		None
P10646	TFPI	CHEMBL3713062	CHEMBL3942138	0		None
P10646	TFPI	CHEMBL3713062	CHEMBL3955097	0		None
P10646	TFPI	CHEMBL3713062	CHEMBL3936991	0		None
P10646	TFPI	CHEMBL3713062	CHEMBL3899079	0		None
P10646	TFPI	CHEMBL3713062	CHEMBL3941203	0		None
P10646	TFPI	CHEMBL3713062	CHEMBL3949643	0		None
P10646	TFPI	CHEMBL3713062	CHEMBL3899572	0		None
P10646	TFPI	CHEMBL3713062	CHEMBL3918498	0		None
P10646	TFPI	CHEMBL3713062	CHEMBL3976677	0		None
P10646	TFPI	CHEMBL3713062	CHEMBL3896444	0		None
P10646	TFPI	CHEMBL3713062	CHEMBL3932704	0		None
P10646	TFPI	CHEMBL3713062	CHEMBL3898183	0		None
P10646	TFPI	CHEMBL3713062	CHEMBL3967876	0		None
P10646	TFPI	CHEMBL3713062	CHEMBL3980725	0		None
P10646	TFPI	CHEMBL3713062	CHEMBL3900301	0		None
P10646	TFPI	CHEMBL3713062	CHEMBL3936849	0		None
P10646	TFPI	CHEMBL3713062	CHEMBL3927777	0		None
P10646	TFPI	CHEMBL3713062	CHEMBL3985286	0		None
P10646	TFPI	CHEMBL3713062	CHEMBL3964045	0		None
P10646	TFPI	CHEMBL3713062	CHEMBL3899868	0		None
P10646	TFPI	CHEMBL3713062	CHEMBL3943262	0		None
P10646	TFPI	CHEMBL3713062	CHEMBL3910744	0		None
P10646	TFPI	CHEMBL3713062	CHEMBL3892381	0		None
P10646	TFPI	CHEMBL3713062	CHEMBL3920162	0		None
P10646	TFPI	CHEMBL3713062	CHEMBL3931688	0		None
P10646	TFPI	CHEMBL3713062	CHEMBL3984334	0		None
P10646	TFPI	CHEMBL3713062	CHEMBL3959955	0		None
P10646	TFPI	CHEMBL3713062	CHEMBL3960575	0		None
P10646	TFPI	CHEMBL3713062	CHEMBL3912516	0		None
P10646	TFPI	CHEMBL3713062	CHEMBL3901896	0		None
P10646	TFPI	CHEMBL3713062	CHEMBL3954910	0		None
P10646	TFPI	CHEMBL3713062	CHEMBL3940379	0		None
P10646	TFPI	CHEMBL3713062	CHEMBL3917861	0		None
P10646	TFPI	CHEMBL3713062	CHEMBL3924371	0		None
P10646	TFPI	CHEMBL3713062	CHEMBL3907128	0		None
P10646	TFPI	CHEMBL3713062	CHEMBL3906287	0		None
P10646	TFPI	CHEMBL3713062	CHEMBL3968687	0		None
P10646	TFPI	CHEMBL3713062	CHEMBL3903282	0		None
P10646	TFPI	CHEMBL3713062	CHEMBL3922413	0		None
P10646	TFPI	CHEMBL3713062	CHEMBL3954995	0		None
P10646	TFPI	CHEMBL3713062	CHEMBL3983269	0		None
P10646	TFPI	CHEMBL3713062	CHEMBL3902697	0		None
P10646	TFPI	CHEMBL3713062	CHEMBL3986562	0		None
P10646	TFPI	CHEMBL3713062	CHEMBL3954494	0		None
P10646	TFPI	CHEMBL3713062	CHEMBL3903418	0		None
P10646	TFPI	CHEMBL3713062	CHEMBL3936003	0		None
P10646	TFPI	CHEMBL3713062	CHEMBL3930887	0		None
P10646	TFPI	CHEMBL3713062	CHEMBL3958887	0		None
P10646	TFPI	CHEMBL3713062	CHEMBL3891854	0		None
P10646	TFPI	CHEMBL3713062	CHEMBL3947230	0		None
P10646	TFPI	CHEMBL3713062	CHEMBL3986671	0		None
P10646	TFPI	CHEMBL3713062	CHEMBL3893481	0		None
P10646	TFPI	CHEMBL3713062	CHEMBL3950569	0		None
P10646	TFPI	CHEMBL3713062	CHEMBL3937163	0		None
P10646	TFPI	CHEMBL3713062	CHEMBL3965457	0		None
P10646	TFPI	CHEMBL3713062	CHEMBL3908094	0		None
P10646	TFPI	CHEMBL3713062	CHEMBL3917614	0		None
P10646	TFPI	CHEMBL3713062	CHEMBL3924289	0		None
P10646	TFPI	CHEMBL3713062	CHEMBL3978716	0		None
P10646	TFPI	CHEMBL3713062	CHEMBL3921835	0		None
P10646	TFPI	CHEMBL3713062	CHEMBL3923199	0		None
P10646	TFPI	CHEMBL3713062	CHEMBL3969991	0		None
P10646	TFPI	CHEMBL3713062	CHEMBL3983060	0		None
P10646	TFPI	CHEMBL3713062	CHEMBL3978746	0		None
P10646	TFPI	CHEMBL3713062	CHEMBL3969906	0		None
P10646	TFPI	CHEMBL3713062	CHEMBL3981655	0		None
P10646	TFPI	CHEMBL3713062	CHEMBL3965139	0		None
P10646	TFPI	CHEMBL3713062	CHEMBL3921733	0		None
P10646	TFPI	CHEMBL3713062	CHEMBL3968661	0		None
P10646	TFPI	CHEMBL3713062	CHEMBL3914491	0		None
P10646	TFPI	CHEMBL3713062	CHEMBL3894875	0		None
P10646	TFPI	CHEMBL3713062	CHEMBL3954974	0		None
P10646	TFPI	CHEMBL3713062	CHEMBL3984581	0		None
P10646	TFPI	CHEMBL3713062	CHEMBL3959918	0		None
P10646	TFPI	CHEMBL3713062	CHEMBL3960037	0		None
P10646	TFPI	CHEMBL3713062	CHEMBL3895857	0		None
P10646	TFPI	CHEMBL3713062	CHEMBL3925067	0		None
P10646	TFPI	CHEMBL3713062	CHEMBL3981638	0		None
P10646	TFPI	CHEMBL3713062	CHEMBL3929419	0		None
P10646	TFPI	CHEMBL3713062	CHEMBL3920510	0		None
P10646	TFPI	CHEMBL3713062	CHEMBL3937166	0		None
P10646	TFPI	CHEMBL3713062	CHEMBL3968265	0		None
P10646	TFPI	CHEMBL3713062	CHEMBL3918514	0		None
P10646	TFPI	CHEMBL3713062	CHEMBL3915234	0		None
P10646	TFPI	CHEMBL3713062	CHEMBL3920951	0		None
P10646	TFPI	CHEMBL3713062	CHEMBL3929948	0		None
P10646	TFPI	CHEMBL3713062	CHEMBL3893205	0		None
P10646	TFPI	CHEMBL3713062	CHEMBL3968513	0		None
P10646	TFPI	CHEMBL3713062	CHEMBL3893754	0		None
P10646	TFPI	CHEMBL3713062	CHEMBL3980423	0		None
P10646	TFPI	CHEMBL3713062	CHEMBL3975108	0		None
P10646	TFPI	CHEMBL3713062	CHEMBL3962979	0		None
P10646	TFPI	CHEMBL3713062	CHEMBL3974125	0		None
P10646	TFPI	CHEMBL3713062	CHEMBL3890619	0		None
P10646	TFPI	CHEMBL3713062	CHEMBL3925965	0		None
P10646	TFPI	CHEMBL3713062	CHEMBL3968634	0		None
P10646	TFPI	CHEMBL3713062	CHEMBL3945045	0		None
P10646	TFPI	CHEMBL3713062	CHEMBL3941162	0		None
P10646	TFPI	CHEMBL3713062	CHEMBL3941201	0		None
P10646	TFPI	CHEMBL3713062	CHEMBL3891410	0		None
P10646	TFPI	CHEMBL3713062	CHEMBL3964046	0		None
P10646	TFPI	CHEMBL3713062	CHEMBL3938512	0		None
P10646	TFPI	CHEMBL3713062	CHEMBL3974454	0		None
P10646	TFPI	CHEMBL3713062	CHEMBL3923963	0		None
P10646	TFPI	CHEMBL3713062	CHEMBL3945626	0		None
P10646	TFPI	CHEMBL3713062	CHEMBL3933332	0		None
P10646	TFPI	CHEMBL3713062	CHEMBL3945527	0		None
P10646	TFPI	CHEMBL3713062	CHEMBL3981675	0		None
P10646	TFPI	CHEMBL3713062	CHEMBL3933903	0		None
P10646	TFPI	CHEMBL3713062	CHEMBL3933047	0		None
P10646	TFPI	CHEMBL3713062	CHEMBL3972648	0		None
P10646	TFPI	CHEMBL3713062	CHEMBL3967269	0		None
P10646	TFPI	CHEMBL3713062	CHEMBL3938544	0		None
P10646	TFPI	CHEMBL3713062	CHEMBL3913399	0		None
P10646	TFPI	CHEMBL3713062	CHEMBL3979278	0		None
P10646	TFPI	CHEMBL3713062	CHEMBL3902569	0		None
P10646	TFPI	CHEMBL3713062	CHEMBL3895500	0		None
P10646	TFPI	CHEMBL3713062	CHEMBL3945973	0		None
P10646	TFPI	CHEMBL3713062	CHEMBL3906603	0		None
P10646	TFPI	CHEMBL3713062	CHEMBL3913357	0		None
P10646	TFPI	CHEMBL3713062	CHEMBL3969036	0		None
P10646	TFPI	CHEMBL3713062	CHEMBL3898002	0		None
P10646	TFPI	CHEMBL3713062	CHEMBL3921187	0		None
P10646	TFPI	CHEMBL3713062	CHEMBL3917203	0		None
P10646	TFPI	CHEMBL3713062	CHEMBL3962615	0		None
P10646	TFPI	CHEMBL3713062	CHEMBL3978030	0		None
P10646	TFPI	CHEMBL3713062	CHEMBL3906559	0		None
P10646	TFPI	CHEMBL3713062	CHEMBL3967004	0		None
P10646	TFPI	CHEMBL3713062	CHEMBL3899378	0		None
P10646	TFPI	CHEMBL3713062	CHEMBL3929960	0		None
P10646	TFPI	CHEMBL3713062	CHEMBL3983961	0		None
P10646	TFPI	CHEMBL3713062	CHEMBL3908705	0		None
P10646	TFPI	CHEMBL3713062	CHEMBL3901522	0		None
P10646	TFPI	CHEMBL3713062	CHEMBL3982200	0		None
P10646	TFPI	CHEMBL3713062	CHEMBL3902634	0		None
P10646	TFPI	CHEMBL3713062	CHEMBL3980629	0		None
P10646	TFPI	CHEMBL3713062	CHEMBL3943199	0		None
P10646	TFPI	CHEMBL3713062	CHEMBL3919004	0		None
P10646	TFPI	CHEMBL3713062	CHEMBL3937828	0		None
P10646	TFPI	CHEMBL3713062	CHEMBL3977302	0		None
P10646	TFPI	CHEMBL3713062	CHEMBL3963158	0		None
P10646	TFPI	CHEMBL3713062	CHEMBL3896013	0		None
P10646	TFPI	CHEMBL3713062	CHEMBL3899025	0		None
P10646	TFPI	CHEMBL3713062	CHEMBL3958440	0		None
P10646	TFPI	CHEMBL3713062	CHEMBL3944455	0		None
P10646	TFPI	CHEMBL3713062	CHEMBL3900927	0		None
P10646	TFPI	CHEMBL3713062	CHEMBL3921679	0		None
P10646	TFPI	CHEMBL3713062	CHEMBL3951010	0		None
P10646	TFPI	CHEMBL3713062	CHEMBL3955468	0		None
P10646	TFPI	CHEMBL3713062	CHEMBL3968906	0		None
P10646	TFPI	CHEMBL3713062	CHEMBL3936061	0		None
P10646	TFPI	CHEMBL3713062	CHEMBL3923993	0		None
P10646	TFPI	CHEMBL3713062	CHEMBL3909320	0		None
P10646	TFPI	CHEMBL3713062	CHEMBL3971760	0		None
P10646	TFPI	CHEMBL3713062	CHEMBL3948563	0		None
P10646	TFPI	CHEMBL3713062	CHEMBL3971964	0		None
P10646	TFPI	CHEMBL3713062	CHEMBL3955487	0		None
P10646	TFPI	CHEMBL3713062	CHEMBL3954087	0		None
P10646	TFPI	CHEMBL3713062	CHEMBL3956049	0		None
P10646	TFPI	CHEMBL3713062	CHEMBL3889481	0		None
P10646	TFPI	CHEMBL3713062	CHEMBL3953025	0		None
P10646	TFPI	CHEMBL3713062	CHEMBL3924993	0		None
P10646	TFPI	CHEMBL3713062	CHEMBL3890221	0		None
P10646	TFPI	CHEMBL3713062	CHEMBL3960484	0		None
P10646	TFPI	CHEMBL3713062	CHEMBL3965493	0		None
P10646	TFPI	CHEMBL3713062	CHEMBL3938062	0		None
P10646	TFPI	CHEMBL3713062	CHEMBL3975010	0		None
P10646	TFPI	CHEMBL3713062	CHEMBL3890331	0		None
P10646	TFPI	CHEMBL3713062	CHEMBL3910796	0		None
P10646	TFPI	CHEMBL3713062	CHEMBL3949179	0		None
P10646	TFPI	CHEMBL3713062	CHEMBL3916252	0		None
P10646	TFPI	CHEMBL3713062	CHEMBL3956722	0		None
P10646	TFPI	CHEMBL3713062	CHEMBL3919731	0		None
P10646	TFPI	CHEMBL3713062	CHEMBL3906744	0		None
P10646	TFPI	CHEMBL3713062	CHEMBL3909671	0		None
P10646	TFPI	CHEMBL3713062	CHEMBL3938403	0		None
P10646	TFPI	CHEMBL3713062	CHEMBL3933082	0		None
P10646	TFPI	CHEMBL3713062	CHEMBL3928936	0		None
P10646	TFPI	CHEMBL3713062	CHEMBL3914374	0		None
P10646	TFPI	CHEMBL3713062	CHEMBL3974736	0		None
P10646	TFPI	CHEMBL3713062	CHEMBL3890418	0		None
P10646	TFPI	CHEMBL3713062	CHEMBL3981890	0		None
P10646	TFPI	CHEMBL3713062	CHEMBL3983104	0		None
P10646	TFPI	CHEMBL3713062	CHEMBL3899841	0		None
P10646	TFPI	CHEMBL3713062	CHEMBL3928988	0		None
P10646	TFPI	CHEMBL3713062	CHEMBL3985949	0		None
P10646	TFPI	CHEMBL3713062	CHEMBL3975503	0		None
P10646	TFPI	CHEMBL3713062	CHEMBL3930720	0		None
P10646	TFPI	CHEMBL3713062	CHEMBL3946803	0		None
P10646	TFPI	CHEMBL3713062	CHEMBL3958381	0		None
P10646	TFPI	CHEMBL3713062	CHEMBL3917245	0		None
P10646	TFPI	CHEMBL3713062	CHEMBL3913163	0		None
P10646	TFPI	CHEMBL3713062	CHEMBL3891587	0		None
P10646	TFPI	CHEMBL3713062	CHEMBL3892203	0		None
P10646	TFPI	CHEMBL3713062	CHEMBL3914461	0		None
P10646	TFPI	CHEMBL3713062	CHEMBL3979145	0		None
P10646	TFPI	CHEMBL3713062	CHEMBL3945156	0		None
P10646	TFPI	CHEMBL3713062	CHEMBL3945922	0		None
P10646	TFPI	CHEMBL3713062	CHEMBL3962936	0		None
P10646	TFPI	CHEMBL3713062	CHEMBL3934216	0		None
P10646	TFPI	CHEMBL3713062	CHEMBL3940531	0		None
P10646	TFPI	CHEMBL3713062	CHEMBL3923218	0		None
P10646	TFPI	CHEMBL3713062	CHEMBL3894045	0		None
P10646	TFPI	CHEMBL3713062	CHEMBL3925868	0		None
P10646	TFPI	CHEMBL3713062	CHEMBL3919192	0		None
P10646	TFPI	CHEMBL3713062	CHEMBL3962820	0		None
P10646	TFPI	CHEMBL3713062	CHEMBL3929097	0		None
P10646	TFPI	CHEMBL3713062	CHEMBL3923472	0		None
P10646	TFPI	CHEMBL3713062	CHEMBL3973740	0		None
P10646	TFPI	CHEMBL3713062	CHEMBL3938840	0		None
P10646	TFPI	CHEMBL3713062	CHEMBL3945254	0		None
P10646	TFPI	CHEMBL3713062	CHEMBL3939947	0		None
P10646	TFPI	CHEMBL3713062	CHEMBL3945593	0		None
P10646	TFPI	CHEMBL3713062	CHEMBL3900650	0		None
P10646	TFPI	CHEMBL3713062	CHEMBL3966351	0		None
P10646	TFPI	CHEMBL3713062	CHEMBL3958012	0		None
P10646	TFPI	CHEMBL3713062	CHEMBL3921209	0		None
P10646	TFPI	CHEMBL3713062	CHEMBL3943465	0		None
P10646	TFPI	CHEMBL3713062	CHEMBL3896439	0		None
P10646	TFPI	CHEMBL3713062	CHEMBL3928927	0		None
P10646	TFPI	CHEMBL3713062	CHEMBL3926263	0		None
P10646	TFPI	CHEMBL3713062	CHEMBL3933128	0		None
P10646	TFPI	CHEMBL3713062	CHEMBL3976572	0		None
P10646	TFPI	CHEMBL3713062	CHEMBL3933270	0		None
P10646	TFPI	CHEMBL3713062	CHEMBL3893237	0		None
P10646	TFPI	CHEMBL3713062	CHEMBL3978593	0		None
P10646	TFPI	CHEMBL3713062	CHEMBL3929501	0		None
P10646	TFPI	CHEMBL3713062	CHEMBL3917102	0		None
P10646	TFPI	CHEMBL3713062	CHEMBL3979709	0		None
P10646	TFPI	CHEMBL3713062	CHEMBL3957052	0		None
P10646	TFPI	CHEMBL3713062	CHEMBL3945955	0		None
P10646	TFPI	CHEMBL3713062	CHEMBL3907845	0		None
P10646	TFPI	CHEMBL3713062	CHEMBL3959762	0		None
P10646	TFPI	CHEMBL3713062	CHEMBL3907635	0		None
P10646	TFPI	CHEMBL3713062	CHEMBL3900814	0		None
P10646	TFPI	CHEMBL3713062	CHEMBL3958999	0		None
P10646	TFPI	CHEMBL3713062	CHEMBL3960635	0		None
P10646	TFPI	CHEMBL3713062	CHEMBL3957205	0		None
P10646	TFPI	CHEMBL3713062	CHEMBL3910631	0		None
P10646	TFPI	CHEMBL3713062	CHEMBL3892215	0		None
P10646	TFPI	CHEMBL3713062	CHEMBL3969649	0		None
P10646	TFPI	CHEMBL3713062	CHEMBL3957266	0		None
P10646	TFPI	CHEMBL3713062	CHEMBL3930078	0		None
P10646	TFPI	CHEMBL3713062	CHEMBL3933384	0		None
P10646	TFPI	CHEMBL3713062	CHEMBL3968010	0		None
P10646	TFPI	CHEMBL3713062	CHEMBL3939160	0		None
P10646	TFPI	CHEMBL3713062	CHEMBL3941215	0		None
P10646	TFPI	CHEMBL3713062	CHEMBL3931199	0		None
P10646	TFPI	CHEMBL3713062	CHEMBL3897272	0		None
P10646	TFPI	CHEMBL3713062	CHEMBL3931824	0		None
P10646	TFPI	CHEMBL3713062	CHEMBL3941094	0		None
P10646	TFPI	CHEMBL3713062	CHEMBL3952295	0		None
P10646	TFPI	CHEMBL3713062	CHEMBL3955971	0		None
P10646	TFPI	CHEMBL3713062	CHEMBL3929337	0		None
P10646	TFPI	CHEMBL3713062	CHEMBL3901843	0		None
P10646	TFPI	CHEMBL3713062	CHEMBL3924118	0		None
P10646	TFPI	CHEMBL3713062	CHEMBL3914557	0		None
P10646	TFPI	CHEMBL3713062	CHEMBL3980738	0		None
P10646	TFPI	CHEMBL3713062	CHEMBL3892766	0		None
P10646	TFPI	CHEMBL3713062	CHEMBL3926366	0		None
P10646	TFPI	CHEMBL3713062	CHEMBL3917162	0		None
P10646	TFPI	CHEMBL3713062	CHEMBL3909443	0		None
P10646	TFPI	CHEMBL3713062	CHEMBL3929649	0		None
P10646	TFPI	CHEMBL3713062	CHEMBL3983321	0		None
P10646	TFPI	CHEMBL3713062	CHEMBL3897553	0		None
P10646	TFPI	CHEMBL3713062	CHEMBL3918572	0		None
P10646	TFPI	CHEMBL3713062	CHEMBL3974275	0		None
P10646	TFPI	CHEMBL3713062	CHEMBL3890567	0		None
P10646	TFPI	CHEMBL3713062	CHEMBL3910700	0		None
P10646	TFPI	CHEMBL3713062	CHEMBL3911262	0		None
P10646	TFPI	CHEMBL3713062	CHEMBL3976185	0		None
P10646	TFPI	CHEMBL3713062	CHEMBL3978266	0		None
P10646	TFPI	CHEMBL3713062	CHEMBL3965797	0		None
P10646	TFPI	CHEMBL3713062	CHEMBL3929908	0		None
P10646	TFPI	CHEMBL3713062	CHEMBL3958046	0		None
P10646	TFPI	CHEMBL3713062	CHEMBL3977575	0		None
P10646	TFPI	CHEMBL3713062	CHEMBL3926965	0		None
P10646	TFPI	CHEMBL3713062	CHEMBL3974158	0		None
P10646	TFPI	CHEMBL3713062	CHEMBL3956604	0		None
P10646	TFPI	CHEMBL3713062	CHEMBL3889980	0		None
P10646	TFPI	CHEMBL3713062	CHEMBL3986727	0		None
P10646	TFPI	CHEMBL3713062	CHEMBL3926198	0		None
P10646	TFPI	CHEMBL3713062	CHEMBL3961787	0		None
P10646	TFPI	CHEMBL3713062	CHEMBL3913180	0		None
P10646	TFPI	CHEMBL3713062	CHEMBL3905484	0		None
P10646	TFPI	CHEMBL3713062	CHEMBL3914803	0		None
P10646	TFPI	CHEMBL3713062	CHEMBL3953350	0		None
P10646	TFPI	CHEMBL3713062	CHEMBL3936119	0		None
P10646	TFPI	CHEMBL3713062	CHEMBL3982003	0		None
P10646	TFPI	CHEMBL3713062	CHEMBL3924868	0		None
P10646	TFPI	CHEMBL3713062	CHEMBL3978894	0		None
P10646	TFPI	CHEMBL3713062	CHEMBL3934397	0		None
P10646	TFPI	CHEMBL3713062	CHEMBL3975674	0		None
P10646	TFPI	CHEMBL3713062	CHEMBL3895146	0		None
P10646	TFPI	CHEMBL3713062	CHEMBL3966052	0		None
P10646	TFPI	CHEMBL3713062	CHEMBL3985888	0		None
P10646	TFPI	CHEMBL3713062	CHEMBL3933439	0		None
P10646	TFPI	CHEMBL3713062	CHEMBL3900852	0		None
P10646	TFPI	CHEMBL3713062	CHEMBL3960153	0		None
P10646	TFPI	CHEMBL3713062	CHEMBL3961276	0		None
P10646	TFPI	CHEMBL3713062	CHEMBL3966852	0		None
P10646	TFPI	CHEMBL3713062	CHEMBL3971577	0		None
P10646	TFPI	CHEMBL3713062	CHEMBL3903092	0		None
P10646	TFPI	CHEMBL3713062	CHEMBL3905574	0		None
P10646	TFPI	CHEMBL3713062	CHEMBL3974226	0		None
P10646	TFPI	CHEMBL3713062	CHEMBL3894944	0		None
P10646	TFPI	CHEMBL3713062	CHEMBL3909190	0		None
P10646	TFPI	CHEMBL3713062	CHEMBL3948477	0		None
P10646	TFPI	CHEMBL3713062	CHEMBL3892362	0		None
P10646	TFPI	CHEMBL3713062	CHEMBL3901411	0		None
P10646	TFPI	CHEMBL3713062	CHEMBL3947324	0		None
P10646	TFPI	CHEMBL3713062	CHEMBL3961034	0		None
P10646	TFPI	CHEMBL3713062	CHEMBL3954650	0		None
P10646	TFPI	CHEMBL3713062	CHEMBL3911199	0		None
P10646	TFPI	CHEMBL3713062	CHEMBL3980958	0		None
P10646	TFPI	CHEMBL3713062	CHEMBL3907276	0		None
P10646	TFPI	CHEMBL3713062	CHEMBL3941983	0		None
P10646	TFPI	CHEMBL3713062	CHEMBL3914079	0		None
P10646	TFPI	CHEMBL3713062	CHEMBL3918102	0		None
P10646	TFPI	CHEMBL3713062	CHEMBL3890320	0		None
P10646	TFPI	CHEMBL3713062	CHEMBL3966086	0		None
P10646	TFPI	CHEMBL3713062	CHEMBL3950682	0		None
P10646	TFPI	CHEMBL3713062	CHEMBL3975755	0		None
P10646	TFPI	CHEMBL3713062	CHEMBL3951421	0		None
P10646	TFPI	CHEMBL3713062	CHEMBL3928553	0		None
P10646	TFPI	CHEMBL3713062	CHEMBL3938365	0		None
P10646	TFPI	CHEMBL3713062	CHEMBL3921637	0		None
P10646	TFPI	CHEMBL3713062	CHEMBL3904427	0		None
P10646	TFPI	CHEMBL3713062	CHEMBL3985797	0		None
P10646	TFPI	CHEMBL3713062	CHEMBL3946712	0		None
P10646	TFPI	CHEMBL3713062	CHEMBL3920055	0		None
P10646	TFPI	CHEMBL3713062	CHEMBL3987036	0		None
P10646	TFPI	CHEMBL3713062	CHEMBL3951145	0		None
P10646	TFPI	CHEMBL3713062	CHEMBL3908028	0		None
P10646	TFPI	CHEMBL3713062	CHEMBL3916013	0		None
P10646	TFPI	CHEMBL3713062	CHEMBL3969176	0		None
P10646	TFPI	CHEMBL3713062	CHEMBL3950581	0		None
P10646	TFPI	CHEMBL3713062	CHEMBL3954240	0		None
P10646	TFPI	CHEMBL3713062	CHEMBL3942781	0		None
P10646	TFPI	CHEMBL3713062	CHEMBL3935294	0		None
P10646	TFPI	CHEMBL3713062	CHEMBL3983695	0		None
P10646	TFPI	CHEMBL3713062	CHEMBL3931437	0		None
P10646	TFPI	CHEMBL3713062	CHEMBL3983215	0		None
P10646	TFPI	CHEMBL3713062	CHEMBL3912325	0		None
P10646	TFPI	CHEMBL3713062	CHEMBL3937300	0		None
P10646	TFPI	CHEMBL3713062	CHEMBL3898327	0		None
P10646	TFPI	CHEMBL3713062	CHEMBL3907037	0		None
P10646	TFPI	CHEMBL3713062	CHEMBL3896674	0		None
P10646	TFPI	CHEMBL3713062	CHEMBL3923036	0		None
P10646	TFPI	CHEMBL3713062	CHEMBL3955481	0		None
P10646	TFPI	CHEMBL3713062	CHEMBL3908631	0		None
P10646	TFPI	CHEMBL3713062	CHEMBL3960763	0		None
P10646	TFPI	CHEMBL3713062	CHEMBL3985946	0		None
P10646	TFPI	CHEMBL3713062	CHEMBL3952901	0		None
P10646	TFPI	CHEMBL3713062	CHEMBL3948427	0		None
P10646	TFPI	CHEMBL3713062	CHEMBL3970930	0		None
P10646	TFPI	CHEMBL3713062	CHEMBL3906904	0		None
P10646	TFPI	CHEMBL3713062	CHEMBL3890815	0		None
P10646	TFPI	CHEMBL3713062	CHEMBL3970093	0		None
P10646	TFPI	CHEMBL3713062	CHEMBL3979929	0		None
P10646	TFPI	CHEMBL3713062	CHEMBL3947528	0		None
P10646	TFPI	CHEMBL3713062	CHEMBL3946879	0		None
P10646	TFPI	CHEMBL3713062	CHEMBL3969278	0		None
P10646	TFPI	CHEMBL3713062	CHEMBL3907181	0		None
P10646	TFPI	CHEMBL3713062	CHEMBL3921704	0		None
P10646	TFPI	CHEMBL3713062	CHEMBL3964606	0		None
P10646	TFPI	CHEMBL3713062	CHEMBL3919778	0		None
P10646	TFPI	CHEMBL3713062	CHEMBL3955843	0		None
P10646	TFPI	CHEMBL3713062	CHEMBL3954831	0		None
P10646	TFPI	CHEMBL3713062	CHEMBL3917857	0		None
P10646	TFPI	CHEMBL3713062	CHEMBL3947874	0		None
P10646	TFPI	CHEMBL3713062	CHEMBL3959414	0		None
P10646	TFPI	CHEMBL3713062	CHEMBL3951336	0		None
P10646	TFPI	CHEMBL3713062	CHEMBL3954691	0		None
P10646	TFPI	CHEMBL3713062	CHEMBL3912118	0		None
P10646	TFPI	CHEMBL3713062	CHEMBL3981555	0		None
P10646	TFPI	CHEMBL3713062	CHEMBL3981219	0		None
P10646	TFPI	CHEMBL3713062	CHEMBL3905832	0		None
P10646	TFPI	CHEMBL3713062	CHEMBL3979281	0		None
P10646	TFPI	CHEMBL3713062	CHEMBL3965915	0		None
P10646	TFPI	CHEMBL3713062	CHEMBL3935617	0		None
P10646	TFPI	CHEMBL3713062	CHEMBL3917561	0		None
P10646	TFPI	CHEMBL3713062	CHEMBL3895336	0		None
P10646	TFPI	CHEMBL3713062	CHEMBL3896235	0		None
P10646	TFPI	CHEMBL3713062	CHEMBL3945587	0		None
P10646	TFPI	CHEMBL3713062	CHEMBL3953204	0		None
P10646	TFPI	CHEMBL3713062	CHEMBL3955356	0		None
P10646	TFPI	CHEMBL3713062	CHEMBL3940069	0		None
P10646	TFPI	CHEMBL3713062	CHEMBL3953245	0		None
P10646	TFPI	CHEMBL3713062	CHEMBL3929568	0		None
P10646	TFPI	CHEMBL3713062	CHEMBL3927409	0		None
P10646	TFPI	CHEMBL3713062	CHEMBL3910529	0		None
P10646	TFPI	CHEMBL3713062	CHEMBL3890707	0		None
P10646	TFPI	CHEMBL3713062	CHEMBL3945200	0		None
P10646	TFPI	CHEMBL3713062	CHEMBL3924693	0		None
P10646	TFPI	CHEMBL3713062	CHEMBL3894172	0		None
P10646	TFPI	CHEMBL3713062	CHEMBL3946145	0		None
P10646	TFPI	CHEMBL3713062	CHEMBL3891614	0		None
P10646	TFPI	CHEMBL3713062	CHEMBL3921812	0		None
P10646	TFPI	CHEMBL3713062	CHEMBL3919315	0		None
P10646	TFPI	CHEMBL3713062	CHEMBL3940362	0		None
P10646	TFPI	CHEMBL3713062	CHEMBL3899607	0		None
P10646	TFPI	CHEMBL3713062	CHEMBL3927668	0		None
P10646	TFPI	CHEMBL3713062	CHEMBL3911650	0		None
P10646	TFPI	CHEMBL3713062	CHEMBL3986714	0		None
P10646	TFPI	CHEMBL3713062	CHEMBL3902328	0		None
P10646	TFPI	CHEMBL3713062	CHEMBL3964530	0		None
P10646	TFPI	CHEMBL3713062	CHEMBL3890169	0		None
P10646	TFPI	CHEMBL3713062	CHEMBL3937934	0		None
P10646	TFPI	CHEMBL3713062	CHEMBL3903028	0		None
P10646	TFPI	CHEMBL3713062	CHEMBL3912686	0		None
P10646	TFPI	CHEMBL3713062	CHEMBL3983163	0		None
P10646	TFPI	CHEMBL3713062	CHEMBL3952104	0		None
P10646	TFPI	CHEMBL3713062	CHEMBL3921099	0		None
P10646	TFPI	CHEMBL3713062	CHEMBL3915524	0		None
P10646	TFPI	CHEMBL3713062	CHEMBL3906782	0		None
P10646	TFPI	CHEMBL3713062	CHEMBL3917317	0		None
P10646	TFPI	CHEMBL3713062	CHEMBL3968128	0		None
P10646	TFPI	CHEMBL3713062	CHEMBL3986948	0		None
P10646	TFPI	CHEMBL3713062	CHEMBL3974919	0		None
P10646	TFPI	CHEMBL3713062	CHEMBL3984030	0		None
P10646	TFPI	CHEMBL3713062	CHEMBL3938577	0		None
P10646	TFPI	CHEMBL3713062	CHEMBL3958594	0		None
P10646	TFPI	CHEMBL3713062	CHEMBL3959676	0		None
P10646	TFPI	CHEMBL3713062	CHEMBL3908317	0		None
P10646	TFPI	CHEMBL3713062	CHEMBL3966877	0		None
P10646	TFPI	CHEMBL3713062	CHEMBL3920502	0		None
P10646	TFPI	CHEMBL3713062	CHEMBL3965061	0		None
P10646	TFPI	CHEMBL3713062	CHEMBL3913310	0		None
P10646	TFPI	CHEMBL3713062	CHEMBL3973530	0		None
P10646	TFPI	CHEMBL3713062	CHEMBL3944000	0		None
P10646	TFPI	CHEMBL3713062	CHEMBL3948308	0		None
P10646	TFPI	CHEMBL3713062	CHEMBL3955082	0		None
P10646	TFPI	CHEMBL3713062	CHEMBL3910505	0		None
P10646	TFPI	CHEMBL3713062	CHEMBL3944208	0		None
P10646	TFPI	CHEMBL3713062	CHEMBL3938250	0		None
P10646	TFPI	CHEMBL3713062	CHEMBL3959739	0		None
P10646	TFPI	CHEMBL3713062	CHEMBL3935877	0		None
P10646	TFPI	CHEMBL3713062	CHEMBL3889705	0		None
P10646	TFPI	CHEMBL3713062	CHEMBL3953398	0		None
P10646	TFPI	CHEMBL3713062	CHEMBL3949647	0		None
P10646	TFPI	CHEMBL3713062	CHEMBL3977801	0		None
P10646	TFPI	CHEMBL3713062	CHEMBL3921590	0		None
P10646	TFPI	CHEMBL3713062	CHEMBL3934602	0		None
P10646	TFPI	CHEMBL3713062	CHEMBL3900392	0		None
P10646	TFPI	CHEMBL3713062	CHEMBL3978306	0		None
P10646	TFPI	CHEMBL3713062	CHEMBL3987118	0		None
P10646	TFPI	CHEMBL3713062	CHEMBL3983572	0		None
P10646	TFPI	CHEMBL3713062	CHEMBL3916096	0		None
P10646	TFPI	CHEMBL3713062	CHEMBL3915796	0		None
P10646	TFPI	CHEMBL3713062	CHEMBL3975153	0		None
P10646	TFPI	CHEMBL3713062	CHEMBL3959168	0		None
P10646	TFPI	CHEMBL3713062	CHEMBL3902367	0		None
P10646	TFPI	CHEMBL3713062	CHEMBL3913604	0		None
P10646	TFPI	CHEMBL3713062	CHEMBL3935188	0		None
P10646	TFPI	CHEMBL3713062	CHEMBL3972498	0		None
P10646	TFPI	CHEMBL3713062	CHEMBL3979223	0		None
P10646	TFPI	CHEMBL3713062	CHEMBL3952262	0		None
P10646	TFPI	CHEMBL3713062	CHEMBL3971146	0		None
P10646	TFPI	CHEMBL3713062	CHEMBL3965178	0		None
P10646	TFPI	CHEMBL3713062	CHEMBL3918432	0		None
P10646	TFPI	CHEMBL3713062	CHEMBL3892291	0		None
P10646	TFPI	CHEMBL3713062	CHEMBL3978085	0		None
P10646	TFPI	CHEMBL3713062	CHEMBL3900537	0		None
P10646	TFPI	CHEMBL3713062	CHEMBL3975098	0		None
P10646	TFPI	CHEMBL3713062	CHEMBL3899781	0		None
P10646	TFPI	CHEMBL3713062	CHEMBL3956236	0		None
P10646	TFPI	CHEMBL3713062	CHEMBL3942522	0		None
P10646	TFPI	CHEMBL3713062	CHEMBL3907531	0		None
P10646	TFPI	CHEMBL3713062	CHEMBL3934517	0		None
P10646	TFPI	CHEMBL3713062	CHEMBL3942879	0		None
P10646	TFPI	CHEMBL3713062	CHEMBL3956538	0		None
P10646	TFPI	CHEMBL3713062	CHEMBL3908993	0		None
P10646	TFPI	CHEMBL3713062	CHEMBL3927288	0		None
P10646	TFPI	CHEMBL3713062	CHEMBL3893047	0		None
P10646	TFPI	CHEMBL3713062	CHEMBL3984098	0		None
P10646	TFPI	CHEMBL3713062	CHEMBL3930306	0		None
P10646	TFPI	CHEMBL3713062	CHEMBL3944655	0		None
P10646	TFPI	CHEMBL3713062	CHEMBL3920588	0		None
P10646	TFPI	CHEMBL3713062	CHEMBL3923091	0		None
P10646	TFPI	CHEMBL3713062	CHEMBL3973898	0		None
P10646	TFPI	CHEMBL3713062	CHEMBL3984729	0		None
P10646	TFPI	CHEMBL3713062	CHEMBL3946585	0		None
P10646	TFPI	CHEMBL3713062	CHEMBL3949478	0		None
P10646	TFPI	CHEMBL3713062	CHEMBL3918301	0		None
P10646	TFPI	CHEMBL3713062	CHEMBL3931722	0		None
P10646	TFPI	CHEMBL3713062	CHEMBL3890444	0		None
P10646	TFPI	CHEMBL3713062	CHEMBL3941453	0		None
P10646	TFPI	CHEMBL3713062	CHEMBL3944076	0		None
P10646	TFPI	CHEMBL3713062	CHEMBL3976712	0		None
P10646	TFPI	CHEMBL3713062	CHEMBL3902601	0		None
P10646	TFPI	CHEMBL3713062	CHEMBL3910636	0		None
P10646	TFPI	CHEMBL3713062	CHEMBL3940948	0		None
P10646	TFPI	CHEMBL3713062	CHEMBL3896345	0		None
P10646	TFPI	CHEMBL3713062	CHEMBL3942467	0		None
P10646	TFPI	CHEMBL3713062	CHEMBL3924267	0		None
P10646	TFPI	CHEMBL3713062	CHEMBL3932877	0		None
P10646	TFPI	CHEMBL3713062	CHEMBL3962068	0		None
P10646	TFPI	CHEMBL3713062	CHEMBL3897655	0		None
P10646	TFPI	CHEMBL3713062	CHEMBL3917259	0		None
P10646	TFPI	CHEMBL3713062	CHEMBL3958577	0		None
P10646	TFPI	CHEMBL3713062	CHEMBL3893683	0		None
P10646	TFPI	CHEMBL3713062	CHEMBL3934006	0		None
P10646	TFPI	CHEMBL3713062	CHEMBL3920817	0		None
P10646	TFPI	CHEMBL3713062	CHEMBL3924409	0		None
P10646	TFPI	CHEMBL3713062	CHEMBL3949587	0		None
P10646	TFPI	CHEMBL3713062	CHEMBL3961574	0		None
P10646	TFPI	CHEMBL3713062	CHEMBL3900729	0		None
P10646	TFPI	CHEMBL3713062	CHEMBL3892641	0		None
P10646	TFPI	CHEMBL3713062	CHEMBL3975304	0		None
P10646	TFPI	CHEMBL3713062	CHEMBL3895279	0		None
P10646	TFPI	CHEMBL3713062	CHEMBL3955930	0		None
P10646	TFPI	CHEMBL3713062	CHEMBL3894237	0		None
P10646	TFPI	CHEMBL3713062	CHEMBL3935011	0		None
P10646	TFPI	CHEMBL3713062	CHEMBL3955549	0		None
P10646	TFPI	CHEMBL3713062	CHEMBL3892968	0		None
P10646	TFPI	CHEMBL3713062	CHEMBL3981460	0		None
P10646	TFPI	CHEMBL3713062	CHEMBL3945603	0		None
P10646	TFPI	CHEMBL3713062	CHEMBL3952974	0		None
P10646	TFPI	CHEMBL3713062	CHEMBL3934143	0		None
P10646	TFPI	CHEMBL3713062	CHEMBL3896172	0		None
P10646	TFPI	CHEMBL3713062	CHEMBL3900443	0		None
P10646	TFPI	CHEMBL3713062	CHEMBL3972707	0		None
P10646	TFPI	CHEMBL3713062	CHEMBL3923913	0		None
P10646	TFPI	CHEMBL3713062	CHEMBL3962856	0		None
P10646	TFPI	CHEMBL3713062	CHEMBL3905021	0		None
P10646	TFPI	CHEMBL3713062	CHEMBL3971805	0		None
P10646	TFPI	CHEMBL3713062	CHEMBL3973609	0		None
P10646	TFPI	CHEMBL3713062	CHEMBL3939166	0		None
P10646	TFPI	CHEMBL3713062	CHEMBL3912779	0		None
P10646	TFPI	CHEMBL3713062	CHEMBL3925622	0		None
P10646	TFPI	CHEMBL3713062	CHEMBL3960794	0		None
P10646	TFPI	CHEMBL3713062	CHEMBL3910375	0		None
P10646	TFPI	CHEMBL3713062	CHEMBL3918911	0		None
P10646	TFPI	CHEMBL3713062	CHEMBL3954006	0		None
P10646	TFPI	CHEMBL3713062	CHEMBL3967220	0		None
P10646	TFPI	CHEMBL3713062	CHEMBL3966209	0		None
P10646	TFPI	CHEMBL3713062	CHEMBL3895434	0		None
P10646	TFPI	CHEMBL3713062	CHEMBL3903148	0		None
P10646	TFPI	CHEMBL3713062	CHEMBL3918291	0		None
P10646	TFPI	CHEMBL3713062	CHEMBL3904998	0		None
P10646	TFPI	CHEMBL3713062	CHEMBL3951838	0		None
P10646	TFPI	CHEMBL3713062	CHEMBL3930719	0		None
P10646	TFPI	CHEMBL3713062	CHEMBL3951338	0		None
P10646	TFPI	CHEMBL3713062	CHEMBL3916781	0		None
P10646	TFPI	CHEMBL3713062	CHEMBL3927702	0		None
P10646	TFPI	CHEMBL3713062	CHEMBL3911437	0		None
P10646	TFPI	CHEMBL3713062	CHEMBL3915951	0		None
P10646	TFPI	CHEMBL3713062	CHEMBL3958172	0		None
P10646	TFPI	CHEMBL3713062	CHEMBL3933217	0		None
P10646	TFPI	CHEMBL3713062	CHEMBL3922454	0		None
P10646	TFPI	CHEMBL3713062	CHEMBL3972265	0		None
P10646	TFPI	CHEMBL3713062	CHEMBL3986750	0		None
P10646	TFPI	CHEMBL3713062	CHEMBL3950270	0		None
P10646	TFPI	CHEMBL3713062	CHEMBL3900107	0		None
P10646	TFPI	CHEMBL3713062	CHEMBL3890518	0		None
P10646	TFPI	CHEMBL3713062	CHEMBL3918969	0		None
P10646	TFPI	CHEMBL3713062	CHEMBL3945480	0		None
P10646	TFPI	CHEMBL3713062	CHEMBL3890819	0		None
P10646	TFPI	CHEMBL3713062	CHEMBL3900165	0		None
P10646	TFPI	CHEMBL3713062	CHEMBL3985881	0		None
P10646	TFPI	CHEMBL3713062	CHEMBL3916116	0		None
P10646	TFPI	CHEMBL3713062	CHEMBL3959269	0		None
P10646	TFPI	CHEMBL3713062	CHEMBL3907578	0		None
P10646	TFPI	CHEMBL3713062	CHEMBL3935834	0		None
P10646	TFPI	CHEMBL3713062	CHEMBL3970832	0		None
P10646	TFPI	CHEMBL3713062	CHEMBL3912607	0		None
P10646	TFPI	CHEMBL3713062	CHEMBL3902164	0		None
P10646	TFPI	CHEMBL3713062	CHEMBL3908160	0		None
P10646	TFPI	CHEMBL3713062	CHEMBL3919557	0		None
P10646	TFPI	CHEMBL3713062	CHEMBL3924784	0		None
P10646	TFPI	CHEMBL3713062	CHEMBL3917650	0		None
P10646	TFPI	CHEMBL3713062	CHEMBL3967331	0		None
P10646	TFPI	CHEMBL3713062	CHEMBL3967060	0		None
P10646	TFPI	CHEMBL3713062	CHEMBL3968201	0		None
P10646	TFPI	CHEMBL3713062	CHEMBL3907253	0		None
P10646	TFPI	CHEMBL3713062	CHEMBL3979413	0		None
P10646	TFPI	CHEMBL3713062	CHEMBL3949739	0		None
P10646	TFPI	CHEMBL3713062	CHEMBL3898687	0		None
P10646	TFPI	CHEMBL3713062	CHEMBL3961042	0		None
P10646	TFPI	CHEMBL3713062	CHEMBL3933091	0		None
P10646	TFPI	CHEMBL3713062	CHEMBL3931626	0		None
P10646	TFPI	CHEMBL3713062	CHEMBL3937994	0		None
P10646	TFPI	CHEMBL3713062	CHEMBL3937171	0		None
P10646	TFPI	CHEMBL3713062	CHEMBL3983264	0		None
P10646	TFPI	CHEMBL3713062	CHEMBL3916823	0		None
P10646	TFPI	CHEMBL3713062	CHEMBL3965939	0		None
P10646	TFPI	CHEMBL3713062	CHEMBL3980208	0		None
P10646	TFPI	CHEMBL3713062	CHEMBL3908053	0		None
P10646	TFPI	CHEMBL3713062	CHEMBL3975191	0		None
P10646	TFPI	CHEMBL3713062	CHEMBL3936598	0		None
P10646	TFPI	CHEMBL3713062	CHEMBL3902358	0		None
P10646	TFPI	CHEMBL3713062	CHEMBL3965439	0		None
P10646	TFPI	CHEMBL3713062	CHEMBL3972671	0		None
P10646	TFPI	CHEMBL3713062	CHEMBL3902016	0		None
P10646	TFPI	CHEMBL3713062	CHEMBL3912278	0		None
P10646	TFPI	CHEMBL3713062	CHEMBL3976722	0		None
P10646	TFPI	CHEMBL3713062	CHEMBL3935538	0		None
P10646	TFPI	CHEMBL3713062	CHEMBL3899802	0		None
P10646	TFPI	CHEMBL3713062	CHEMBL3958681	0		None
P10646	TFPI	CHEMBL3713062	CHEMBL3903168	0		None
P10646	TFPI	CHEMBL3713062	CHEMBL3909693	0		None
P10646	TFPI	CHEMBL3713062	CHEMBL3972349	0		None
P10646	TFPI	CHEMBL3713062	CHEMBL3960342	0		None
P10646	TFPI	CHEMBL3713062	CHEMBL3976455	0		None
P10646	TFPI	CHEMBL3713062	CHEMBL3970847	0		None
P10646	TFPI	CHEMBL3713062	CHEMBL3946207	0		None
P10646	TFPI	CHEMBL3713062	CHEMBL3916183	0		None
P10646	TFPI	CHEMBL3713062	CHEMBL3939096	0		None
P10646	TFPI	CHEMBL3713062	CHEMBL3968153	0		None
P10646	TFPI	CHEMBL3713062	CHEMBL3919351	0		None
P10646	TFPI	CHEMBL3713062	CHEMBL3938146	0		None
P10646	TFPI	CHEMBL3713062	CHEMBL3980062	0		None
P10646	TFPI	CHEMBL3713062	CHEMBL3953354	0		None
P10646	TFPI	CHEMBL3713062	CHEMBL3901882	0		None
P10646	TFPI	CHEMBL3713062	CHEMBL3926293	0		None
P10646	TFPI	CHEMBL3713062	CHEMBL3903381	0		None
P10646	TFPI	CHEMBL3713062	CHEMBL3939940	0		None
P10646	TFPI	CHEMBL3713062	CHEMBL3966578	0		None
P10646	TFPI	CHEMBL3713062	CHEMBL3899552	0		None
P10646	TFPI	CHEMBL3713062	CHEMBL3891294	0		None
P10646	TFPI	CHEMBL3713062	CHEMBL3976745	0		None
P10646	TFPI	CHEMBL3713062	CHEMBL3944404	0		None
P10646	TFPI	CHEMBL3713062	CHEMBL3954016	0		None
P10646	TFPI	CHEMBL3713062	CHEMBL3948820	0		None
P10646	TFPI	CHEMBL3713062	CHEMBL3986347	0		None
P10646	TFPI	CHEMBL3713062	CHEMBL3951238	0		None
P10646	TFPI	CHEMBL3713062	CHEMBL3956512	0		None
P10646	TFPI	CHEMBL3713062	CHEMBL3894071	0		None
P10646	TFPI	CHEMBL3713062	CHEMBL3942921	0		None
P10646	TFPI	CHEMBL3713062	CHEMBL3964725	0		None
P10646	TFPI	CHEMBL3713062	CHEMBL3903254	0		None
P10646	TFPI	CHEMBL3713062	CHEMBL3940797	0		None
P10646	TFPI	CHEMBL3713062	CHEMBL3975405	0		None
P10646	TFPI	CHEMBL3713062	CHEMBL3913226	0		None
P10646	TFPI	CHEMBL3713062	CHEMBL3928357	0		None
P10646	TFPI	CHEMBL3713062	CHEMBL3939603	0		None
P10646	TFPI	CHEMBL3713062	CHEMBL3976435	0		None
P10646	TFPI	CHEMBL3713062	CHEMBL3935287	0		None
P10646	TFPI	CHEMBL3713062	CHEMBL3941386	0		None
P10646	TFPI	CHEMBL3713062	CHEMBL3922562	0		None
P10646	TFPI	CHEMBL3713062	CHEMBL3942986	0		None
P10646	TFPI	CHEMBL3713062	CHEMBL3913936	0		None
P10646	TFPI	CHEMBL3713062	CHEMBL3911868	0		None
P10646	TFPI	CHEMBL3713062	CHEMBL3902452	0		None
P10646	TFPI	CHEMBL3713062	CHEMBL3947562	0		None
P10646	TFPI	CHEMBL3713062	CHEMBL3954905	0		None
P10646	TFPI	CHEMBL3713062	CHEMBL3891384	0		None
P10646	TFPI	CHEMBL3713062	CHEMBL3900436	0		None
P10646	TFPI	CHEMBL3713062	CHEMBL3911238	0		None
P10646	TFPI	CHEMBL3713062	CHEMBL3916111	0		None
P10646	TFPI	CHEMBL3713062	CHEMBL3926064	0		None
P10646	TFPI	CHEMBL3713062	CHEMBL3937666	0		None
P10646	TFPI	CHEMBL3713062	CHEMBL3905447	0		None
P10646	TFPI	CHEMBL3713062	CHEMBL3910698	0		None
P10646	TFPI	CHEMBL3713062	CHEMBL3938563	0		None
P10646	TFPI	CHEMBL3713062	CHEMBL3890750	0		None
P10646	TFPI	CHEMBL3713062	CHEMBL3975597	0		None
P10646	TFPI	CHEMBL3713062	CHEMBL3949923	0		None
P10646	TFPI	CHEMBL3713062	CHEMBL3925247	0		None
P10646	TFPI	CHEMBL3713062	CHEMBL3902658	0		None
P10646	TFPI	CHEMBL3713062	CHEMBL3963306	0		None
P10646	TFPI	CHEMBL3713062	CHEMBL3972026	0		None
P10646	TFPI	CHEMBL3713062	CHEMBL3894681	0		None
P10646	TFPI	CHEMBL3713062	CHEMBL3979191	0		None
P10646	TFPI	CHEMBL3713062	CHEMBL3980675	0		None
P10646	TFPI	CHEMBL3713062	CHEMBL3970734	0		None
P10646	TFPI	CHEMBL3713062	CHEMBL3972230	0		None
P10646	TFPI	CHEMBL3713062	CHEMBL3893142	0		None
P10646	TFPI	CHEMBL3713062	CHEMBL3928613	0		None
P10646	TFPI	CHEMBL3713062	CHEMBL3896922	0		None
P10646	TFPI	CHEMBL3713062	CHEMBL3908506	0		None
P10646	TFPI	CHEMBL3713062	CHEMBL3963012	0		None
P10646	TFPI	CHEMBL3713062	CHEMBL3924757	0		None
P10646	TFPI	CHEMBL3713062	CHEMBL3964254	0		None
P10646	TFPI	CHEMBL3713062	CHEMBL3937793	0		None
P10646	TFPI	CHEMBL3713062	CHEMBL3910935	0		None
P10646	TFPI	CHEMBL3713062	CHEMBL3984029	0		None
P10646	TFPI	CHEMBL3713062	CHEMBL3935855	0		None
P10646	TFPI	CHEMBL3713062	CHEMBL3942874	0		None
P10646	TFPI	CHEMBL3713062	CHEMBL3974806	0		None
P10646	TFPI	CHEMBL3713062	CHEMBL3915365	0		None
P10646	TFPI	CHEMBL3713062	CHEMBL3897983	0		None
P10646	TFPI	CHEMBL3713062	CHEMBL3924300	0		None
P10646	TFPI	CHEMBL3713062	CHEMBL3908454	0		None
P10646	TFPI	CHEMBL3713062	CHEMBL3907713	0		None
P10646	TFPI	CHEMBL3713062	CHEMBL3925630	0		None
P10646	TFPI	CHEMBL3713062	CHEMBL3985929	0		None
P10646	TFPI	CHEMBL3713062	CHEMBL3920390	0		None
P10646	TFPI	CHEMBL3713062	CHEMBL3925611	0		None
P10646	TFPI	CHEMBL3713062	CHEMBL3961012	0		None
P10646	TFPI	CHEMBL3713062	CHEMBL3954036	0		None
P10646	TFPI	CHEMBL3713062	CHEMBL3940637	0		None
P10646	TFPI	CHEMBL3713062	CHEMBL3985955	0		None
P10646	TFPI	CHEMBL3713062	CHEMBL3983034	0		None
P10646	TFPI	CHEMBL3713062	CHEMBL3971667	0		None
P10646	TFPI	CHEMBL3713062	CHEMBL3904519	0		None
O14763	TNFRSF10B	CHEMBL1075153	CHEMBL309263	0	NSC-106970	None
O14763	TNFRSF10B	CHEMBL1075153	CHEMBL323197	0	NSC-30552	None
O14763	TNFRSF10B	CHEMBL1075153	CHEMBL254218	0	5,6-Dehydrokawain, 5,6-Dehydrokawin, Desmethoxyyangonin	None
O14763	TNFRSF10B	CHEMBL1075153	CHEMBL1689268	0		None
O14763	TNFRSF10B	CHEMBL1075153	CHEMBL487992	0	Gartanin	None
O14763	TNFRSF10B	CHEMBL1075153	CHEMBL151	0	Digitoflavone, Flacitran, Luteolin, Luteoline, Luteolol	None
O14763	TNFRSF10B	CHEMBL1075153	CHEMBL378104	0	Cardamomin, Cardamonin	None
O14763	TNFRSF10B	CHEMBL1075153	CHEMBL561643	0	9-Hydroxycalabaxanthone, Mangostanin	None
O14763	TNFRSF10B	CHEMBL1075153	CHEMBL1689267	0	Combretic Acid B	None
O14763	TNFRSF10B	CHEMBL1075153	CHEMBL1689269	0	Myricetin 3,3',4'-Trimethylether	None
O14763	TNFRSF10B	CHEMBL1075153	CHEMBL399910	0	(2S)-Pinocembrin, NSC-43318	None
O14763	TNFRSF10B	CHEMBL1075153	CHEMBL1689266	0	Combretanone G	None
O14763	TNFRSF10B	CHEMBL1075153	CHEMBL1079273	0		None
P09341	CXCL1
Q14005	IL16
Q13867	BLMH
P18510	IL1RN
P17931	LGALS3	CHEMBL4531	CHEMBL379471	0		None
P17931	LGALS3	CHEMBL4531	CHEMBL1253188	0		None
P17931	LGALS3	CHEMBL4531	CHEMBL4073003	0		None
P17931	LGALS3	CHEMBL4531	CHEMBL3311524	0		None
P17931	LGALS3	CHEMBL4531	CHEMBL444523	0		None
P17931	LGALS3	CHEMBL4531	CHEMBL4092131	0		None
P17931	LGALS3	CHEMBL4531	CHEMBL525202	0		None
P17931	LGALS3	CHEMBL4531	CHEMBL488847	0		None
P17931	LGALS3	CHEMBL4531	CHEMBL4086521	0		None
P17931	LGALS3	CHEMBL4531	CHEMBL380129	0		None
P17931	LGALS3	CHEMBL4531	CHEMBL4091143	0		None
P17931	LGALS3	CHEMBL4531	CHEMBL505985	0		None
P17931	LGALS3	CHEMBL4531	CHEMBL3311522	0		None
P17931	LGALS3	CHEMBL4531	CHEMBL524363	0		None
P17931	LGALS3	CHEMBL4531	CHEMBL4077188	0		None
P17931	LGALS3	CHEMBL4531	CHEMBL509180	0		None
P17931	LGALS3	CHEMBL4531	CHEMBL4083431	0		None
P17931	LGALS3	CHEMBL4531	CHEMBL500138	0		None
P17931	LGALS3	CHEMBL4531	CHEMBL1233058	3	Galactose	None
P17931	LGALS3	CHEMBL4531	CHEMBL502536	0		None
P17931	LGALS3	CHEMBL4531	CHEMBL1162115	0		None
P17931	LGALS3	CHEMBL4531	CHEMBL1669630	0		None
P17931	LGALS3	CHEMBL4531	CHEMBL4098101	0		None
P17931	LGALS3	CHEMBL4531	CHEMBL205661	0		None
P17931	LGALS3	CHEMBL4531	CHEMBL1253187	0		None
P17931	LGALS3	CHEMBL4531	CHEMBL1253843	0		None
P17931	LGALS3	CHEMBL4531	CHEMBL471376	0		None
P17931	LGALS3	CHEMBL4531	CHEMBL202944	0		None
P17931	LGALS3	CHEMBL4531	CHEMBL1254599	0		None
P17931	LGALS3	CHEMBL4531	CHEMBL3680811	0		None
P17931	LGALS3	CHEMBL4531	CHEMBL4077748	0		None
P17931	LGALS3	CHEMBL4531	CHEMBL502548	0		None
P17931	LGALS3	CHEMBL4531	CHEMBL246364	0		None
P17931	LGALS3	CHEMBL4531	CHEMBL502337	0	Methyl Beta-D-Talopyranoside	None
P17931	LGALS3	CHEMBL4531	CHEMBL497324	0		None
P17931	LGALS3	CHEMBL4531	CHEMBL3680816	0		None
P17931	LGALS3	CHEMBL4531	CHEMBL417016	3	Lactose, Lactose, anhydrous	Pharmaceutic Aid (tablet and capsule diluent)
P17931	LGALS3	CHEMBL4531	CHEMBL3311521	0		None
P17931	LGALS3	CHEMBL4531	CHEMBL3337492	0		None
P17931	LGALS3	CHEMBL4531	CHEMBL3590104	0		None
P17931	LGALS3	CHEMBL4531	CHEMBL3590101	0		None
P17931	LGALS3	CHEMBL4531	CHEMBL3590099	0		None
P17931	LGALS3	CHEMBL4531	CHEMBL500420	0		None
P17931	LGALS3	CHEMBL4531	CHEMBL502549	0		None
P17931	LGALS3	CHEMBL4531	CHEMBL527113	0		None
P17931	LGALS3	CHEMBL4531	CHEMBL499869	0		None
P17931	LGALS3	CHEMBL4531	CHEMBL1818304	0		None
P17931	LGALS3	CHEMBL4531	CHEMBL259770	0		None
P17931	LGALS3	CHEMBL4531	CHEMBL3590100	0		None
P17931	LGALS3	CHEMBL4531	CHEMBL511306	0		None
P17931	LGALS3	CHEMBL4531	CHEMBL453187	0		None
P17931	LGALS3	CHEMBL4531	CHEMBL1254845	0		None
P17931	LGALS3	CHEMBL4531	CHEMBL499073	0		None
P17931	LGALS3	CHEMBL4531	CHEMBL1254846	0		None
P17931	LGALS3	CHEMBL4531	CHEMBL260473	0		None
P17931	LGALS3	CHEMBL4531	CHEMBL3311523	0		None
P17931	LGALS3	CHEMBL4531	CHEMBL205239	0		None
P17931	LGALS3	CHEMBL4531	CHEMBL4064722	0		None
P17931	LGALS3	CHEMBL4531	CHEMBL1253217	0		None
P17931	LGALS3	CHEMBL4531	CHEMBL3680809	0		None
P17931	LGALS3	CHEMBL4531	CHEMBL4061623	0		None
P17931	LGALS3	CHEMBL4531	CHEMBL1162113	0		None
P17931	LGALS3	CHEMBL4531	CHEMBL1669631	0		None
P17931	LGALS3	CHEMBL4531	CHEMBL4093346	0		None
P17931	LGALS3	CHEMBL4531	CHEMBL1254521	0		None
P17931	LGALS3	CHEMBL4531	CHEMBL1254760	0		None
P17931	LGALS3	CHEMBL4531	CHEMBL1254761	0		None
P17931	LGALS3	CHEMBL4531	CHEMBL4065371	0		None
P17931	LGALS3	CHEMBL4531	CHEMBL3680814	0		None
P17931	LGALS3	CHEMBL4531	CHEMBL4091223	0		None
P17931	LGALS3	CHEMBL4531	CHEMBL3590105	0		None
P17931	LGALS3	CHEMBL4531	CHEMBL202760	0		None
P17931	LGALS3	CHEMBL4531	CHEMBL1162114	0		None
P17931	LGALS3	CHEMBL4531	CHEMBL502806	0		None
P17931	LGALS3	CHEMBL4531	CHEMBL1253743	0		None
P17931	LGALS3	CHEMBL4531	CHEMBL1253738	0		None
P17931	LGALS3	CHEMBL4531	CHEMBL206377	0		None
P17931	LGALS3	CHEMBL4531	CHEMBL502547	0		None
P17931	LGALS3	CHEMBL4531	CHEMBL1818308	0		None
P17931	LGALS3	CHEMBL4531	CHEMBL3680808	0		None
P17931	LGALS3	CHEMBL4531	CHEMBL2313337	0		None
P17931	LGALS3	CHEMBL4531	CHEMBL2368599	0		None
P17931	LGALS3	CHEMBL4531	CHEMBL516152	0		None
P17931	LGALS3	CHEMBL4531	CHEMBL246187	0		None
P17931	LGALS3	CHEMBL4531	CHEMBL500125	0		None
P17931	LGALS3	CHEMBL4531	CHEMBL1254600	0		None
P17931	LGALS3	CHEMBL4531	CHEMBL1669629	0		None
P17931	LGALS3	CHEMBL4531	CHEMBL203235	0		None
P17931	LGALS3	CHEMBL4531	CHEMBL2313335	0		None
P17931	LGALS3	CHEMBL4531	CHEMBL246188	0		None
P17931	LGALS3	CHEMBL4531	CHEMBL4068730	0		None
P17931	LGALS3	CHEMBL4531	CHEMBL486246	0		None
P17931	LGALS3	CHEMBL4531	CHEMBL503075	0	Methyl Beta-D-Lactoside	None
P17931	LGALS3	CHEMBL4531	CHEMBL2313334	0		None
P17931	LGALS3	CHEMBL4531	CHEMBL1254933	0		None
P17931	LGALS3	CHEMBL4531	CHEMBL4102995	0		None
P17931	LGALS3	CHEMBL4531	CHEMBL499071	0		None
P17931	LGALS3	CHEMBL4531	CHEMBL502537	0		None
P17931	LGALS3	CHEMBL4531	CHEMBL471377	0		None
P17931	LGALS3	CHEMBL4531	CHEMBL3680810	0		None
P17931	LGALS3	CHEMBL4531	CHEMBL1818310	0		None
P17931	LGALS3	CHEMBL4531	CHEMBL1254520	0		None
P17931	LGALS3	CHEMBL4531	CHEMBL1253744	0		None
P17931	LGALS3	CHEMBL4531	CHEMBL508204	0		None
P17931	LGALS3	CHEMBL4531	CHEMBL501196	0		None
P17931	LGALS3	CHEMBL4531	CHEMBL444662	0		None
P17931	LGALS3	CHEMBL4531	CHEMBL4066068	0		None
P17931	LGALS3	CHEMBL4531	CHEMBL4064035	0		None
P17931	LGALS3	CHEMBL4531	CHEMBL380535	0		None
P17931	LGALS3	CHEMBL4531	CHEMBL206221	0		None
P17931	LGALS3	CHEMBL4531	CHEMBL502635	0		None
P17931	LGALS3	CHEMBL4531	CHEMBL4079107	0		None
P17931	LGALS3	CHEMBL4531	CHEMBL4071878	0		None
P17931	LGALS3	CHEMBL4531	CHEMBL4063146	0		None
P17931	LGALS3	CHEMBL4531	CHEMBL300520	0	Galactose	None
P17931	LGALS3	CHEMBL4531	CHEMBL392852	0		None
P17931	LGALS3	CHEMBL4531	CHEMBL2313336	0		None
P17931	LGALS3	CHEMBL4531	CHEMBL1253742	0		None
P17931	LGALS3	CHEMBL4531	CHEMBL4099402	0		None
P17931	LGALS3	CHEMBL4531	CHEMBL4085600	0		None
P17931	LGALS3	CHEMBL4531	CHEMBL4080071	0		None
P17931	LGALS3	CHEMBL4531	CHEMBL524323	0		None
P17931	LGALS3	CHEMBL4531	CHEMBL509915	0		None
P17931	LGALS3	CHEMBL4531	CHEMBL4064422	0		None
P17931	LGALS3	CHEMBL4531	CHEMBL3680813	0		None
P17931	LGALS3	CHEMBL4531	CHEMBL202790	0		None
P17931	LGALS3	CHEMBL4531	CHEMBL4072396	0		None
P17931	LGALS3	CHEMBL4531	CHEMBL502805	0		None
P17931	LGALS3	CHEMBL4531	CHEMBL1254013	0		None
P17931	LGALS3	CHEMBL4531	CHEMBL449603	0		None
P17931	LGALS3	CHEMBL4531	CHEMBL1254601	0		None
P17931	LGALS3	CHEMBL4531	CHEMBL488846	0		None
P17931	LGALS3	CHEMBL4531	CHEMBL2313627	0		None
P17931	LGALS3	CHEMBL4531	CHEMBL4096039	0		None
P17931	LGALS3	CHEMBL4531	CHEMBL1253739	0		None
P17931	LGALS3	CHEMBL4531	CHEMBL1253740	0		None
P17931	LGALS3	CHEMBL4531	CHEMBL4064048	0		None
P17931	LGALS3	CHEMBL4531	CHEMBL4063369	0		None
P17931	LGALS3	CHEMBL4531	CHEMBL3311525	0		None
P17931	LGALS3	CHEMBL4531	CHEMBL522064	0	Dimeric Galactoside	None
P17931	LGALS3	CHEMBL4531	CHEMBL3311520	0		None
P17931	LGALS3	CHEMBL4531	CHEMBL392853	0		None
P17931	LGALS3	CHEMBL4531	CHEMBL377089	0		None
P17931	LGALS3	CHEMBL4531	CHEMBL405143	0		None
P17931	LGALS3	CHEMBL4531	CHEMBL1818313	0		None
P17931	LGALS3	CHEMBL4531	CHEMBL1818314	0		None
P17931	LGALS3	CHEMBL4531	CHEMBL4091660	0		None
P17931	LGALS3	CHEMBL4531	CHEMBL501197	0		None
P17931	LGALS3	CHEMBL4531	CHEMBL443156	0		None
P17931	LGALS3	CHEMBL4531	CHEMBL405142	0		None
P17931	LGALS3	CHEMBL4531	CHEMBL3590103	0		None
P17931	LGALS3	CHEMBL4531	CHEMBL1253741	0		None
P17931	LGALS3	CHEMBL4531	CHEMBL4104417	0		None
P17931	LGALS3	CHEMBL4531	CHEMBL3337493	0		None
P17931	LGALS3	CHEMBL4531	CHEMBL4101888	0		None
P17931	LGALS3	CHEMBL4531	CHEMBL446968	0		None
P17931	LGALS3	CHEMBL4531	CHEMBL442951	0	Methyl Beta-D-Galactopyranoside, Methyl Beta-D-Galactoside	None
P17931	LGALS3	CHEMBL4531	CHEMBL1254847	0		None
P17931	LGALS3	CHEMBL4531	CHEMBL499072	0		None
P17931	LGALS3	CHEMBL4531	CHEMBL1818305	0		None
P17931	LGALS3	CHEMBL4531	CHEMBL443369	0		None
P17931	LGALS3	CHEMBL4531	CHEMBL1253923	0		None
P17931	LGALS3	CHEMBL4531	CHEMBL1254676	0		None
P17931	LGALS3	CHEMBL4531	CHEMBL500137	0		None
P17931	LGALS3	CHEMBL4531	CHEMBL4102016	0		None
P17931	LGALS3	CHEMBL4531	CHEMBL1162112	0		None
P17931	LGALS3	CHEMBL4531	CHEMBL269476	0		None
P17931	LGALS3	CHEMBL4531	CHEMBL1162111	0		None
P17931	LGALS3	CHEMBL4531	CHEMBL500124	0		None
P17931	LGALS3	CHEMBL4531	CHEMBL458489	0		None
P17931	LGALS3	CHEMBL4531	CHEMBL507820	0		None
P17931	LGALS3	CHEMBL4531	CHEMBL1254677	0		None
P17931	LGALS3	CHEMBL4531	CHEMBL457221	0		None
P17931	LGALS3	CHEMBL4531	CHEMBL203754	0		None
P17931	LGALS3	CHEMBL4531	CHEMBL1253745	0		None
P17931	LGALS3	CHEMBL4531	CHEMBL4070292	0		None
P17931	LGALS3	CHEMBL4531	CHEMBL1253737	0		None
P17931	LGALS3	CHEMBL4531	CHEMBL503116	0		None
P17931	LGALS3	CHEMBL4531	CHEMBL3680815	0		None
P17931	LGALS3	CHEMBL4531	CHEMBL4083889	0		None
P17931	LGALS3	CHEMBL4531	CHEMBL457432	0		None
P17931	LGALS3	CHEMBL4531	CHEMBL203050	0	Beta-D-Lactosyl Naphthyl Sulfone	None
P17931	LGALS3	CHEMBL4531	CHEMBL3590102	0		None
P17931	LGALS3	CHEMBL4531	CHEMBL4076261	0		None
P17931	LGALS3	CHEMBL4531	CHEMBL1818306	0		None
P17931	LGALS3	CHEMBL4531	CHEMBL52011	0	Thiodigalactoside	None
P17931	LGALS3	CHEMBL4531	CHEMBL2313338	0		None
P17931	LGALS3	CHEMBL4531	CHEMBL246186	0	Chacharpmr	None
P17931	LGALS3	CHEMBL4531	CHEMBL4099879	0		None
P17931	LGALS3	CHEMBL4531	CHEMBL1669627	0		None
P17931	LGALS3	CHEMBL4531	CHEMBL2313626	0		None
P17931	LGALS3	CHEMBL4531	CHEMBL1254932	0		None
P17931	LGALS3	CHEMBL4531	CHEMBL445870	0		None
P17931	LGALS3	CHEMBL4531	CHEMBL4075335	0		None
P17931	LGALS3	CHEMBL4531	CHEMBL479534	0		None
P17931	LGALS3	CHEMBL4531	CHEMBL3311526	0		None
P17931	LGALS3	CHEMBL4531	CHEMBL1669628	0		None
P17931	LGALS3	CHEMBL4531	CHEMBL467773	0		None
P17931	LGALS3	CHEMBL4531	CHEMBL1255018	0		None
P17931	LGALS3	CHEMBL4531	CHEMBL1253726	0		None
P17931	LGALS3	CHEMBL4531	CHEMBL457430	0		None
P17931	LGALS3	CHEMBL4531	CHEMBL4063882	0		None
P17931	LGALS3	CHEMBL4531	CHEMBL502911	0		None
P17931	LGALS3	CHEMBL4531	CHEMBL500405	0		None
P17931	LGALS3	CHEMBL4531	CHEMBL505576	0		None
P17931	LGALS3	CHEMBL4531	CHEMBL3680812	0		None
P17931	LGALS3	CHEMBL4531	CHEMBL502001	0	Methyl N-Acetyllactosaminide	None
P17931	LGALS3	CHEMBL4531	CHEMBL393059	0		None
P80370	DLK1	CHEMBL5671	CHEMBL3215582	0		None
P80370	DLK1	CHEMBL5671	CHEMBL1164265	0		None
P80370	DLK1	CHEMBL5671	CHEMBL603469	3	A-154475, A-1544750, CEP-701, Cep-701, KT-555, KT-5555, Lestaurtinib, SP-924, SP924, SPM-924	None
P80370	DLK1	CHEMBL5671	CHEMBL1170139	0		None
P80370	DLK1	CHEMBL5671	CHEMBL2425654	0		None
P80370	DLK1	CHEMBL5671	CHEMBL535	4	SU-11248, Sunitinib, Sutent	None
P80370	DLK1	CHEMBL5671	CHEMBL3628627	0		None
P80370	DLK1	CHEMBL5671	CHEMBL2332840	0		None
P80370	DLK1	CHEMBL5671	CHEMBL124660	2	CT-53518, MLN-0518, MLN-518, Tandutinib	None
P80370	DLK1	CHEMBL5671	CHEMBL1165499	0		None
P80370	DLK1	CHEMBL5671	CHEMBL2204495	0	GSK2578215A	None
P80370	DLK1	CHEMBL5671	CHEMBL460989	0	CEP-5104	None
P80370	DLK1	CHEMBL5671	CHEMBL1163566	0		None
P80370	DLK1	CHEMBL5671	CHEMBL3355006	0		None
P80370	DLK1	CHEMBL5671	CHEMBL1164181	0		None
P80370	DLK1	CHEMBL5671	CHEMBL2436978	0		None
P80370	DLK1	CHEMBL5671	CHEMBL3355005	0		None
P80370	DLK1	CHEMBL5671	CHEMBL1163559	0		None
P80370	DLK1	CHEMBL5671	CHEMBL1171523	0		None
P80370	DLK1	CHEMBL5671	CHEMBL4096145	0		None
P80370	DLK1	CHEMBL5671	CHEMBL608533	4	CGP-41251, Midostaurin, NVP-PKC412, PKC-412, Rydapt	None
P80370	DLK1	CHEMBL5671	CHEMBL4077123	0		None
P80370	DLK1	CHEMBL5671	CHEMBL3355003	0		None
P80370	DLK1	CHEMBL5671	CHEMBL290352	3	CEP-1347, KT-1575	None
P80370	DLK1	CHEMBL5671	CHEMBL1822054	0		None
P80370	DLK1	CHEMBL5671	CHEMBL460990	0	CEP-6331	None
P80370	DLK1	CHEMBL5671	CHEMBL3355004	0		None
P80370	DLK1	CHEMBL5671	CHEMBL521179	0	SR-3677	None
P80370	DLK1	CHEMBL5671	CHEMBL1240703	0	CGP-52421	None
P80370	DLK1	CHEMBL5671	CHEMBL1077739	0		None
P80370	DLK1	CHEMBL5671	CHEMBL576982	3	AC-220, AC010220, AC220, ASP-2689, Quizartinib	None
P80370	DLK1	CHEMBL5671	CHEMBL2425645	0		None
P80370	DLK1	CHEMBL5671	CHEMBL1163567	0		None
P80370	DLK1	CHEMBL5671	CHEMBL166031	0		None
P80370	DLK1	CHEMBL5671	CHEMBL4092508	0		None
P80370	DLK1	CHEMBL5671	CHEMBL4080797	0		None
P80370	DLK1	CHEMBL5671	CHEMBL1164180	0		None
P80370	DLK1	CHEMBL5671	CHEMBL1163565	0		None
P80370	DLK1	CHEMBL5671	CHEMBL3628628	0		None
P80370	DLK1	CHEMBL5671	CHEMBL2425646	0		None
P80370	DLK1	CHEMBL5671	CHEMBL1336	4	BAY-43-9006, Nexavar, Sorafenib	None
Q9HB29	IL1RL2
Q01638	IL1RL1
P35475	IDUA
Q13478	IL18R1
P35442	THBS2
O00175	CCL24
P35247	SFTPD	CHEMBL2176857	CHEMBL1170455	0	Alpha-D-Heptylmannoside	None
P35247	SFTPD	CHEMBL2176857	CHEMBL2177628	0		None
P35247	SFTPD	CHEMBL2176857	CHEMBL469448	0	D-Mannose	None
P35247	SFTPD	CHEMBL2176857	CHEMBL2079375	0		None
P35247	SFTPD	CHEMBL2176857	CHEMBL1852236	0		None
P35247	SFTPD	CHEMBL2176857	CHEMBL1852052	0		None
P01374	LTA	CHEMBL2059	CHEMBL133930	0		None
P42830	CXCL5
P78324	SIRPA
O00220	TNFRSF10A	CHEMBL3551	CHEMBL1253325	0		None
O00220	TNFRSF10A	CHEMBL3551	CHEMBL2373027	0		None
O00220	TNFRSF10A	CHEMBL3551	CHEMBL1241017	0		None
O00220	TNFRSF10A	CHEMBL3551	CHEMBL2373021	0		None
P25942	CD40	CHEMBL1250358	CHEMBL1241020	0		None
P25942	CD40	CHEMBL1250358	CHEMBL1242646	0		None
P25942	CD40	CHEMBL1250358	CHEMBL1241018	0		None
P25942	CD40	CHEMBL1250358	CHEMBL1241017	0		None
P25942	CD40	CHEMBL1250358	CHEMBL1241021	0		None
P25942	CD40	CHEMBL1250358	CHEMBL1241019	0		None
P25942	CD40	CHEMBL1250358	CHEMBL1241022	0		None
P12034	FGF5
P80162	CXCL6
O15444	CCL25
