# Supplementary material for: Linking protein to phenotype with Mendelian Randomization detects 38 proteins with causal roles in human diseases and traits
Source: PLoS Genet. 2020 Jul 6;16(7):e1008785. doi: 10.1371/journal.pgen.1008785 (PMC7337286; doi:10.1371/journal.pgen.1008785)
Supplement: S9 Table — Key for the abbreviations used in Fig 2A. Columns are ‘Abbreviation’ and ‘Outcome Description’. (TSV) [file pgen.1008785.s009.tsv]

Abbreviation	Outcome Description
Allergy	Allergic disease
CAD1	CAD (van der Harst et al. no UKBB)
CAD2	CAD (van der Harst et al. with UKBB)
CAD3	CAD (Nelson et al.)
CAD4	CAD (CARDIoGRAMplusC4D)
Crohn's	Crohns disease
Dermatitis	Atopic dermatitis
IBD	Inflammatory bowel disease
Insomnia	Insomnia
MI	MI (CARDIoGRAMplusC4D)
Ov. ca.1	Clear cell ovarian cancer
Ov. ca.2	Invasive ovarian cancer
Ov. ca.3	Mucinous ovarian cancer
RA	Rheumatoid arthritis
Scz.	Schizophrenia
UC	Ulcerative colitis
