# Supplementary material for: Linking protein to phenotype with Mendelian Randomization detects 38 proteins with causal roles in human diseases and traits
Source: PLoS Genet. 2020 Jul 6;16(7):e1008785. doi: 10.1371/journal.pgen.1008785 (PMC7337286; doi:10.1371/journal.pgen.1008785)
Supplement: S10 Table — Key for the abbreviations used in Fig 2B. Columns are ‘Abbreviation’ and ‘Outcome Description’. (TSV) [file pgen.1008785.s010.tsv]

Abbreviation	Outcome Description
Allergy	Allergy/hypersensitivity/anaphylaxis (self-reported)
Asthma1	Asthma (self-reported)
Hayfever	Hayfever/allergic rhinitis (self-reported)
Angina1	Angina (self-reported)
Angina2	I20 Angina pectoris
Arrhythmia	Heart arrhythmia (self-reported)
High cholesterol	High cholesterol (self-reported)
HTN1	Hypertension (self-reported)
HTN2	I10-I15 Hypertensive diseases
HTN3	I10 Essential (primary) hypertension
VTE	Venous thromboembolic disease (self-reported)
Arthropathy1	Psoriatic arthropathy (self-reported)
Arthropathy2	M07 Psoriatic and enteropathic arthropathies
Derm.	Dermatology (self-reported)
Eczema/Dermatitis1	Eczema/dermatitis (self-reported)
Eczema/Dermatitis2	L20-L30 Dermatitis and eczema
Other dermatitis	L30 Other dermatitis
Papulosquamous	L40-L45 Papulosquamous disorders
Pigmentation	L81 Other disorders of pigmentation
Psoriasis1	Psoriasis (self-reported)
Psoriasis2	L40 Psoriasis
Hyperthyroidism	Hyperthyroidism/thyrotoxicosis (self-reported)
Hypothyroidism1	Hypothyroidism/myxoedema (self-reported)
Hypothyroidism2	E03 Other hypothyroidism
Pancreas1	E15-E16 Other disorders of glucose regulation and pancreatic internal secretion
Pancreas2	E16 Other disorders of pancreatic internal secretion
Thyroid1	Thyroid problem (not cancer; self-reported)
Thyroid2	E00-E07 Disorders of thyroid gland
ENT disorder	Throat or larynx disorder (self-reported)
Nasal polyp	J33 Nasal polyp
Bowels	Bowel problem (self-reported)
IBD	Inflammatory bowel disease (self-reported)
Malabsorption1	Malabsorption/coeliac disease (self-reported)
Malabsorption2	K90 Intestinal malabsorption
UC	K51 Ulcerative colitis
Num. illnesses	Number of self-reported non-cancer illnesses
Infertility (female)	N97 Female infertility
Disc prob.	Disc problem (self-reported)
Asthma2	J45 Asthma
Chronic LRT	J40-J47 Chronic lower respiratory diseases
